# Supplementary material for: Structural basis for activation and potentiation in a human α5β3 GABAA receptor
Source: Nat Commun. 2026 Jun 15;17:5289. doi: 10.1038/s41467-026-74279-3 (PMC13269941; doi:10.1038/s41467-026-74279-3)
Supplement: Supplementary file 4 — Source Data [file 41467_2026_74279_MOESM4_ESM.xlsx]

## Sheet: Figure2c
	Current (microamp)
Time (ms)	WT	EM
0	-0.41141	-0.104735
50	-0.395885	-0.106534
100	-0.41163	-0.106436
150	-0.415919	-0.106458
200	-0.419326	-0.106379
250	-0.413963	-0.106399
300	-0.400412	-0.106432
350	-0.39565	-0.106474
400	-0.39726	-0.106519
450	-0.402386	-0.106631
500	-0.408052	-0.106662
550	-0.411382	-0.106664
600	-0.410343	-0.106754
650	-0.413394	-0.106767
700	-0.417115	-0.10677
750	-0.411244	-0.106783
800	-0.397344	-0.106746
850	-0.392503	-0.106709
900	-0.39407	-0.106806
950	-0.399621	-0.106803
1000	-0.404981	-0.106837
1050	-0.40857	-0.106834
1100	-0.407353	-0.10694
1150	-0.410647	-0.106958
1200	-0.414134	-0.106969
1250	-0.408515	-0.107041
1300	-0.394702	-0.107017
1350	-0.390543	-0.106973
1400	-0.392102	-0.107005
1450	-0.397921	-0.107065
1500	-0.403291	-0.107052
1550	-0.406067	-0.107089
1600	-0.405198	-0.107082
1650	-0.408516	-0.107144
1700	-0.412444	-0.107159
1750	-0.407541	-0.107002
1800	-0.395072	-0.107077
1850	-0.390377	-0.107166
1900	-0.388452	-0.107144
1950	-0.392226	-0.107127
2000	-0.398109	-0.10727
2050	-0.403698	-0.107151
2100	-0.403568	-0.107143
2150	-0.406887	-0.107194
2200	-0.410555	-0.107203
2250	-0.407178	-0.107172
2300	-0.393552	-0.107219
2350	-0.387069	-0.107186
2400	-0.387746	-0.107127
2450	-0.393321	-0.107067
2500	-0.398443	-0.107083
2550	-0.402419	-0.107148
2600	-0.401817	-0.107172
2650	-0.404622	-0.107229
2700	-0.408188	-0.107244
2750	-0.402393	-0.107245
2800	-0.388659	-0.107174
2850	-0.384316	-0.107098
2900	-0.386421	-0.106992
2950	-0.392221	-0.106972
3000	-0.397678	-0.10709
3050	-0.401201	-0.107149
3100	-0.399762	-0.107107
3150	-0.403532	-0.10719
3200	-0.406561	-0.107093
3250	-0.400428	-0.107103
3300	-0.386615	-0.107105
3350	-0.382353	-0.107068
3400	-0.383778	-0.107096
3450	-0.389924	-0.107127
3500	-0.395713	-0.107182
3550	-0.398461	-0.107204
3600	-0.397567	-0.107296
3650	-0.400584	-0.107243
3700	-0.402711	-0.107289
3750	-0.396116	-0.107236
3800	-0.384249	-0.107172
3850	-0.37996	-0.107223
3900	-0.382158	-0.107127
3950	-0.38832	-0.107123
4000	-0.393874	-0.107104
4050	-0.396959	-0.107118
4100	-0.396716	-0.107032
4150	-0.39977	-0.107088
4200	-0.403017	-0.107143
4250	-0.396815	-0.107169
4300	-0.383398	-0.107175
4350	-0.37926	-0.107045
4400	-0.38118	-0.107017
4450	-0.386803	-0.106987
4500	-0.391923	-0.106985
4550	-0.395276	-0.107006
4600	-0.395296	-0.107016
4650	-0.398276	-0.107041
4700	-0.401608	-0.107043
4750	-0.395301	-0.107041
4800	-0.381612	-0.107029
4850	-0.377858	-0.106963
4900	-0.379832	-0.106942
4950	-0.384419	-0.106958
5000	-0.391056	-0.106918
5050	-0.39406	-0.106877
5100	-0.393511	-0.106863
5150	-0.39689	-0.106938
5200	-0.400399	-0.106919
5250	-0.393775	-0.106912
5300	-0.380456	-0.106909
5350	-0.376796	-0.106927
5400	-0.378552	-0.106881
5450	-0.38515	-0.106712
5500	-0.389009	-0.106638
5550	-0.392404	-0.106596
5600	-0.392184	-0.106609
5650	-0.395148	-0.106641
5700	-0.39887	-0.106634
5750	-0.392548	-0.106688
5800	-0.379007	-0.106728
5850	-0.374399	-0.106777
5900	-0.376382	-0.106706
5950	-0.382688	-0.106624
6000	-0.388361	-0.106656
6050	-0.391299	-0.106658
6100	-0.391107	-0.107062
6150	-0.394736	-0.104116
6200	-0.39377	-0.107077
6250	-0.399179	-0.10732
6300	-0.391868	-0.107377
6350	-0.388842	-0.107333
6400	-0.390768	-0.107243
6450	-0.395834	-0.107201
6500	-0.402204	-0.107169
6550	-0.404895	-0.107127
6600	-0.404202	-0.107164
6650	-0.407891	-0.107136
6700	-0.410992	-0.107148
6750	-0.403091	-0.107204
6800	-0.390048	-0.107342
6850	-0.387508	-0.107163
6900	-0.389655	-0.107102
6950	-0.395493	-0.107039
7000	-0.400669	-0.106981
7050	-0.403207	-0.107001
7100	-0.40283	-0.106999
7150	-0.406389	-0.10699
7200	-0.410039	-0.107005
7250	-0.401966	-0.107069
7300	-0.388636	-0.107043
7350	-0.386026	-0.107052
7400	-0.387919	-0.107025
7450	-0.394486	-0.106968
7500	-0.397707	-0.106966
7550	-0.401059	-0.106937
7600	-0.400807	-0.106945
7650	-0.405235	-0.106951
7700	-0.408657	-0.106922
7750	-0.40106	-0.106894
7800	-0.387885	-0.106917
7850	-0.384763	-0.10704
7900	-0.387296	-0.107086
7950	-0.393728	-0.106991
8000	-0.398942	-0.106961
8050	-0.401486	-0.106982
8100	-0.401498	-0.10695
8150	-0.405321	-0.10692
8200	-0.408664	-0.106899
8250	-0.401155	-0.106887
8300	-0.388221	-0.106925
8350	-0.385207	-0.106854
8400	-0.387303	-0.106762
8450	-0.393599	-0.106752
8500	-0.399541	-0.106668
8550	-0.402712	-0.106782
8600	-0.40359	-0.106678
8650	-0.411202	-0.106683
8700	-0.427976	-0.106627
8750	-0.463715	-0.106575
8800	-0.572097	-0.10658
8850	-0.85116	-0.106585
8900	-1.40286	-0.106483
8950	-2.32976	-0.10643
9000	-3.65902	-0.106355
9050	-5.30856	-0.106238
9100	-7.12466	-0.106148
9150	-8.97307	-0.106134
9200	-10.7644	-0.106111
9250	-12.4464	-0.106123
9300	-13.9983	-0.106151
9350	-15.4185	-0.106114
9400	-16.6937	-0.106126
9450	-17.814	-0.106174
9500	-18.7605	-0.106139
9550	-19.5256	-0.105921
9600	-20.1495	-0.10574
9650	-20.6825	-0.105668
9700	-21.1449	-0.105722
9750	-21.5457	-0.105667
9800	-21.9027	-0.10557
9850	-22.2439	-0.105603
9900	-22.5805	-0.105525
9950	-22.9154	-0.105598
10000	-23.2292	-0.105502
10050	-23.5087	-0.105378
10100	-23.7804	-0.105405
10150	-24.0576	-0.105387
10200	-24.3238	-0.105291
10250	-24.5565	-0.105266
10300	-24.7542	-0.105322
10350	-24.9363	-0.10543
10400	-25.1053	-0.105489
10450	-25.2655	-0.105394
10500	-25.3876	-0.105297
10550	-25.4635	-0.105267
10600	-25.5301	-0.105289
10650	-25.613	-0.105187
10700	-25.7011	-0.105128
10750	-25.7729	-0.105124
10800	-25.827	-0.105153
10850	-25.881	-0.105187
10900	-25.9312	-0.105245
10950	-25.9795	-0.105273
11000	-26.0001	-0.105331
11050	-25.9739	-0.105309
11100	-25.9499	-0.105291
11150	-25.9476	-0.105337
11200	-25.9459	-0.105534
11250	-25.9315	-0.105783
11300	-25.9003	-0.106083
11350	-25.8743	-0.106573
11400	-25.8597	-0.107186
11450	-25.8451	-0.107986
11500	-25.8021	-0.10896
11550	-25.7208	-0.110201
11600	-25.6413	-0.111629
11650	-25.5836	-0.113369
11700	-25.5272	-0.115405
11750	-25.4574	-0.117908
11800	-25.3753	-0.120773
11850	-25.3026	-0.123976
11900	-25.2412	-0.1276
11950	-25.18	-0.131546
12000	-25.0971	-0.135945
12050	-24.9834	-0.140675
12100	-24.8726	-0.145829
12150	-24.7794	-0.151372
12200	-24.6886	-0.157211
12250	-24.5853	-0.163578
12300	-24.4721	-0.17027
12350	-24.3706	-0.177246
12400	-24.2781	-0.184458
12450	-24.1931	-0.191983
12500	-24.0924	-0.199946
12550	-23.9621	-0.208089
12600	-23.8401	-0.216447
12650	-23.7409	-0.224959
12700	-23.6515	-0.233648
12750	-23.5588	-0.242529
12800	-23.4502	-0.251448
12850	-23.3476	-0.26051
12900	-23.2522	-0.269508
12950	-23.1642	-0.278597
13000	-23.0647	-0.28764
13050	-22.936	-0.296628
13100	-22.8106	-0.305553
13150	-22.7045	-0.314687
13200	-22.601	-0.323542
13250	-22.4887	-0.332531
13300	-22.373	-0.341398
13350	-22.2714	-0.350256
13400	-22.1806	-0.359067
13450	-22.0969	-0.367194
13500	-21.9988	-0.375501
13550	-21.8795	-0.383761
13600	-21.7681	-0.391956
13650	-21.6732	-0.399871
13700	-21.5822	-0.407551
13750	-21.4843	-0.415138
13800	-21.3791	-0.422609
13850	-21.2865	-0.429995
13900	-21.2068	-0.437052
13950	-21.137	-0.444095
14000	-21.0534	-0.451009
14050	-20.945	-0.457963
14100	-20.8427	-0.464495
14150	-20.76	-0.470776
14200	-20.6823	-0.476903
14250	-20.5967	-0.482935
14300	-20.5091	-0.48885
14350	-20.4347	-0.494617
14400	-20.3679	-0.500205
14450	-20.3045	-0.505487
14500	-20.2276	-0.510769
14550	-20.1276	-0.515753
14600	-20.0278	-0.520589
14650	-19.9487	-0.525268
14700	-19.8693	-0.52989
14750	-19.7864	-0.534203
14800	-19.6982	-0.538562
14850	-19.6201	-0.542852
14900	-19.5491	-0.546856
14950	-19.4844	-0.550815
15000	-19.4092	-0.554502
15050	-19.3145	-0.558107
15100	-19.2204	-0.561505
15150	-19.141	-0.564727
15200	-19.0674	-0.567939
15250	-18.9825	-0.570886
15300	-18.8963	-0.573909
15350	-18.8217	-0.576782
15400	-18.7549	-0.5795
15450	-18.6951	-0.582263
15500	-18.6259	-0.584781
15550	-18.5375	-0.587218
15600	-18.4517	-0.58961
15650	-18.3795	-0.591773
15700	-18.3109	-0.593889
15750	-18.2333	-0.595912
15800	-18.1521	-0.597792
15850	-18.0839	-0.599706
15900	-18.025	-0.601478
15950	-17.9704	-0.60307
16000	-17.9081	-0.604556
16050	-17.828	-0.606078
16100	-17.7546	-0.607533
16150	-17.6951	-0.608787
16200	-17.6384	-0.609851
16250	-17.5706	-0.610703
16300	-17.4994	-0.611942
16350	-17.4384	-0.613055
16400	-17.3862	-0.614082
16450	-17.3375	-0.615045
16500	-17.2803	-0.615998
16550	-17.2067	-0.61684
16600	-17.1376	-0.617505
16650	-17.0803	-0.618135
16700	-17.0253	-0.61878
16750	-16.9569	-0.619293
16800	-16.8876	-0.619686
16850	-16.8317	-0.620253
16900	-16.7841	-0.620826
16950	-16.7412	-0.621213
17000	-16.6884	-0.621635
17050	-16.6206	-0.621916
17100	-16.5565	-0.622277
17150	-16.5035	-0.622462
17200	-16.4542	-0.622502
17250	-16.3954	-0.622665
17300	-16.3331	-0.622733
17350	-16.2829	-0.622763
17400	-16.2407	-0.622622
17450	-16.2019	-0.622531
17500	-16.1541	-0.622445
17550	-16.0902	-0.622784
17600	-16.0326	-0.622629
17650	-15.9889	-0.622465
17700	-15.9462	-0.622356
17750	-15.8876	-0.622024
17800	-15.8284	-0.621909
17850	-15.7801	-0.621483
17900	-15.7421	-0.62111
17950	-15.7096	-0.620737
18000	-15.6651	-0.620372
18050	-15.6088	-0.62017
18100	-15.5578	-0.619732
18150	-15.5159	-0.619395
18200	-15.4772	-0.618874
18250	-15.427	-0.618147
18300	-15.3731	-0.617546
18350	-15.3309	-0.616964
18400	-15.2955	-0.616496
18450	-15.2633	-0.615936
18500	-15.2248	-0.615348
18550	-15.1714	-0.614806
18600	-15.1234	-0.614074
18650	-15.0846	-0.613473
18700	-15.0465	-0.612899
18750	-14.9968	-0.61236
18800	-14.9455	-0.611689
18850	-14.9055	-0.611033
18900	-14.8722	-0.610287
18950	-14.8431	-0.609484
19000	-14.8056	-0.608729
19050	-14.7545	-0.607968
19100	-14.7081	-0.607143
19150	-14.6699	-0.60627
19200	-14.6348	-0.605458
19250	-14.5905	-0.604708
19300	-14.5418	-0.603871
19350	-14.5059	-0.602901
19400	-14.479	-0.601826
19450	-14.4488	-0.600976
19500	-14.4096	-0.600168
19550	-14.3584	-0.598918
19600	-14.316	-0.597904
19650	-14.2833	-0.596856
19700	-14.2529	-0.595893
19750	-14.2104	-0.594925
19800	-14.163	-0.593839
19850	-14.1278	-0.592785
19900	-14.1008	-0.591863
19950	-14.0759	-0.590866
20000	-14.0453	-0.58979
20050	-13.9998	-0.588772
20100	-13.9601	-0.587704
20150	-13.928	-0.586696
20200	-13.8959	-0.585576
20250	-13.856	-0.584334
20300	-13.8116	-0.582849
20350	-13.7804	-0.581659
20400	-13.7562	-0.580362
20450	-13.733	-0.5791
20500	-13.7046	-0.577823
20550	-13.6628	-0.576665
20600	-13.626	-0.575359
20650	-13.5959	-0.574085
20700	-13.5691	-0.57291
20750	-13.534	-0.571651
20800	-13.4944	-0.570342
20850	-13.4663	-0.568827
20900	-13.4426	-0.567447
20950	-13.4216	-0.566159
21000	-13.3938	-0.564928
21050	-13.354	-0.563584
21100	-13.3175	-0.562122
21150	-13.2887	-0.560779
21200	-13.2617	-0.559455
21250	-13.2249	-0.558015
21300	-13.1844	-0.556608
21350	-13.157	-0.55519
21400	-13.1348	-0.55359
21450	-13.1155	-0.552532
21500	-13.0892	-0.551205
21550	-13.0494	-0.5498
21600	-13.016	-0.548219
21650	-12.9907	-0.546545
21700	-12.9664	-0.545201
21750	-12.9313	-0.543872
21800	-12.8926	-0.542504
21850	-12.8655	-0.541006
21900	-12.8451	-0.539361
21950	-12.8243	-0.537869
22000	-12.7971	-0.536213
22050	-12.7606	-0.534728
22100	-12.7287	-0.533317
22150	-12.7056	-0.531806
22200	-12.6825	-0.530256
22250	-12.6491	-0.528746
22300	-12.6124	-0.527221
22350	-12.5883	-0.52564
22400	-12.5706	-0.524019
22450	-12.5546	-0.522451
22500	-12.5332	-0.520883
22550	-12.5014	-0.51937
22600	-12.4732	-0.518011
22650	-12.454	-0.51659
22700	-12.4325	-0.515107
22750	-12.4007	-0.513701
22800	-12.3707	-0.512248
22850	-12.3485	-0.510761
22900	-12.3309	-0.509358
22950	-12.3162	-0.507775
23000	-12.2956	-0.5063
23050	-12.2613	-0.504724
23100	-12.2318	-0.503223
23150	-12.2112	-0.501854
23200	-12.1888	-0.50019
23250	-12.1561	-0.498776
23300	-12.1227	-0.497414
23350	-12.101	-0.495868
23400	-12.0839	-0.494383
23450	-12.0694	-0.492918
23500	-12.048	-0.491394
23550	-12.0162	-0.489999
23600	-11.9882	-0.488544
23650	-11.9697	-0.487085
23700	-11.9502	-0.485812
23750	-11.92	-0.484287
23800	-11.8883	-0.483006
23850	-11.8679	-0.481638
23900	-11.8526	-0.480255
23950	-11.8392	-0.478961
24000	-11.8202	-0.477321
24050	-11.7922	-0.475748
24100	-11.7691	-0.474346
24150	-11.7527	-0.473053
24200	-11.7353	-0.471752
24250	-11.705	-0.470403
24300	-11.6743	-0.469087
24350	-11.6547	-0.467858
24400	-11.6406	-0.466498
24450	-11.6279	-0.465054
24500	-11.6091	-0.463799
24550	-11.581	-0.462443
24600	-11.5568	-0.461024
24650	-11.5406	-0.459764
24700	-11.5225	-0.458464
24750	-11.4921	-0.457105
24800	-11.4642	-0.455783
24850	-11.4447	-0.454497
24900	-11.4316	-0.453158
24950	-11.4204	-0.451762
25000	-11.4046	-0.45036
25050	-11.3766	-0.448974
25100	-11.3535	-0.447391
25150	-11.3385	-0.446233
25200	-11.3208	-0.445347
25250	-11.2917	-0.444149
25300	-11.2652	-0.442617
25350	-11.2486	-0.44106
25400	-11.2368	-0.439844
25450	-11.2264	-0.438716
25500	-11.2121	-0.437486
25550	-11.1862	-0.436044
25600	-11.1659	-0.434737
25650	-11.153	-0.43344
25700	-11.1367	-0.432541
25750	-11.1093	-0.431396
25800	-11.0825	-0.430225
25850	-11.0659	-0.428776
25900	-11.0542	-0.427694
25950	-11.044	-0.426404
26000	-11.0285	-0.425345
26050	-11.0038	-0.424441
26100	-10.9841	-0.424392
26150	-10.9716	-0.420369
26200	-10.9643	-0.420743
26250	-10.9197	-0.42007
26300	-10.8824	-0.419257
26350	-10.8671	-0.418111
26400	-10.8565	-0.417522
26450	-10.843	-0.416643
26500	-10.8325	-0.415809
26550	-10.8078	-0.414756
26600	-10.7853	-0.413713
26650	-10.772	-0.412449
26700	-10.7546	-0.411252
26750	-10.7269	-0.409887
26800	-10.7025	-0.408778
26850	-10.6878	-0.407909
26900	-10.6781	-0.407123
26950	-10.6692	-0.40617
27000	-10.6548	-0.405126
27050	-10.6305	-0.404053
27100	-10.6103	-0.402922
27150	-10.5986	-0.401887
27200	-10.5843	-0.400884
27250	-10.5588	-0.400175
27300	-10.5362	-0.39938
27350	-10.5208	-0.398465
27400	-10.5113	-0.397515
27450	-10.5025	-0.396615
27500	-10.4875	-0.395761
27550	-10.4654	-0.394897
27600	-10.4487	-0.393872
27650	-10.4395	-0.392951
27700	-10.4253	-0.392069
27750	-10.3996	-0.391141
27800	-10.3791	-0.390375
27850	-10.371	-0.389572
27900	-10.3674	-0.388592
27950	-10.3617	-0.387703
28000	-10.349	-0.386885
28050	-10.3279	-0.386129
28100	-10.3123	-0.38533
28150	-10.3021	-0.384452
28200	-10.2893	-0.383407
28250	-10.2633	-0.382655
28300	-10.2393	-0.381818
28350	-10.2235	-0.380949
28400	-10.2134	-0.380135
28450	-10.2065	-0.379372
28500	-10.1968	-0.3786
28550	-10.1837	-0.377852
28600	-10.1748	-0.377006
28650	-10.1749	-0.37624
28700	-10.1807	-0.375383
28750	-10.1976	-0.374622
28800	-10.2552	-0.373857
28850	-10.3644	-0.373167
28900	-10.5233	-0.37256
28950	-10.7262	-0.37196
29000	-10.9607	-0.371515
29050	-11.2195	-0.371153
29100	-11.5101	-0.37088
29150	-11.8222	-0.370801
29200	-12.1363	-0.370822
29250	-12.4369	-0.370961
29300	-12.7354	-0.371166
29350	-13.0299	-0.371483
29400	-13.3169	-0.372009
29450	-13.5849	-0.372633
29500	-13.8242	-0.373446
29550	-14.0335	-0.374737
29600	-14.2305	-0.376428
29650	-14.4163	-0.378492
29700	-14.5803	-0.380911
29750	-14.7164	-0.383503
29800	-14.8395	-0.386199
29850	-14.9528	-0.38887
29900	-15.0668	-0.391586
29950	-15.1726	-0.394326
30000	-15.2529	-0.396895
30050	-15.3116	-0.399552
30100	-15.3719	-0.402179
30150	-15.4347	-0.404651
30200	-15.4865	-0.40692
30250	-15.5159	-0.409109
30300	-15.5387	-0.411067
30350	-15.5651	-0.412533
30400	-15.5928	-0.414056
30450	-15.6148	-0.415428
30500	-15.6153	-0.416177
30550	-15.5924	-0.416748
30600	-15.5707	-0.417092
30650	-15.5627	-0.417148
30700	-15.5593	-0.417017
30750	-15.5398	-0.416646
30800	-15.519	-0.415982
30850	-15.5023	-0.415036
30900	-15.4881	-0.414202
30950	-15.4739	-0.413449
31000	-15.4416	-0.412664
31050	-15.386	-0.411707
31100	-15.3433	-0.410726
31150	-15.3113	-0.409657
31200	-15.2801	-0.408678
31250	-15.233	-0.407574
31300	-15.1841	-0.406592
31350	-15.1418	-0.405489
31400	-15.1046	-0.404507
31450	-15.0692	-0.403521
31500	-15.0203	-0.40257
31550	-14.9565	-0.401697
31600	-14.9004	-0.400815
31650	-14.8556	-0.399961
31700	-14.814	-0.399004
31750	-14.7611	-0.398032
31800	-14.7078	-0.397136
31850	-14.6628	-0.396277
31900	-14.628	-0.395326
31950	-14.5941	-0.394583
32000	-14.5506	-0.393937
32050	-14.499	-0.393224
32100	-14.4577	-0.393821
32150	-14.4258	-0.390107
32200	-14.4275	-0.390213
32250	-14.41	-0.389706
32300	-14.359	-0.388978
32350	-14.3463	-0.388145
32400	-14.3188	-0.38706
32450	-14.2922	-0.386109
32500	-14.2604	-0.385529
32550	-14.2217	-0.384942
32600	-14.1921	-0.384145
32650	-14.1663	-0.383259
32700	-14.1414	-0.382504
32750	-14.101	-0.381849
32800	-14.0627	-0.380993
32850	-14.035	-0.380171
32900	-14.0151	-0.379257
32950	-13.9989	-0.378654
33000	-13.9719	-0.378533
33050	-13.9301	-0.377705
33100	-13.8964	-0.376828
33150	-13.8749	-0.376273
33200	-13.8527	-0.375503
33250	-13.8195	-0.374897
33300	-13.7879	-0.374382
33350	-13.763	-0.373841
33400	-13.7447	-0.373057
33450	-13.7286	-0.372164
33500	-13.7019	-0.371486
33550	-13.6586	-0.370963
33600	-13.6261	-0.370363
33650	-13.6081	-0.369556
33700	-13.5891	-0.368909
33750	-13.5586	-0.368357
33800	-13.5309	-0.36791
33850	-13.511	-0.367381
33900	-13.4992	-0.366696
33950	-13.4912	-0.365482
34000	-13.4744	-0.364803
34050	-13.444	-0.364726
34100	-13.418	-0.364411
34150	-13.4031	-0.364078
34200	-13.3899	-0.363716
34250	-13.3635	-0.363401
34300	-13.3379	-0.363116
34350	-13.3209	-0.362895
34400	-13.3107	-0.362522
34450	-13.3013	-0.361999
34500	-13.2853	-0.361663
34550	-13.2542	-0.361445
34600	-13.2275	-0.361282
34650	-13.2108	-0.360689
34700	-13.1947	-0.360191
34750	-13.1693	-0.359936
34800	-13.143	-0.359523
34850	-13.1253	-0.358972
34900	-13.1149	-0.358516
34950	-13.1065	-0.357927
35000	-13.0919	-0.357207
35050	-13.0649	-0.356716
35100	-13.0436	-0.356254
35150	-13.032	-0.355649
35200	-13.0201	-0.354929
35250	-12.9977	-0.354211
35300	-12.9755	-0.353617
35350	-12.9608	-0.353008
35400	-12.9484	-0.352335
35450	-12.9308	-0.351598
35500	-12.9063	-0.350664
35550	-12.8651	-0.349913
35600	-12.8257	-0.34931
35650	-12.7951	-0.348568
35700	-12.762	-0.347712
35750	-12.7134	-0.346861
35800	-12.6636	-0.346031
35850	-12.6222	-0.345113
35900	-12.5908	-0.344086
35950	-12.5594	-0.343021
36000	-12.516	-0.342026
36050	-12.458	-0.341024
36100	-12.4106	-0.339992
36150	-12.3733	-0.339
36200	-12.3336	-0.338
36250	-12.2827	-0.33689
36300	-12.2238	-0.335743
36350	-12.1713	-0.33467
36400	-12.1548	-0.333611
36450	-12.136	-0.332461
36500	-12.1026	-0.331439
36550	-12.0541	-0.330317
36600	-12.0106	-0.329087
36650	-11.9785	-0.328044
36700	-11.9432	-0.327058
36750	-11.8988	-0.325946
36800	-11.8592	-0.324811
36850	-11.8325	-0.323689
36900	-11.8142	-0.322519
36950	-11.7782	-0.321303
37000	-11.7327	-0.320149
37050	-11.6869	-0.318985
37100	-11.6564	-0.317835
37150	-11.6331	-0.316754
37200	-11.6031	-0.315684
37250	-11.5622	-0.314655
37300	-11.5239	-0.313563
37350	-11.495	-0.312387
37400	-11.4724	-0.311237
37450	-11.4482	-0.310149
37500	-11.4164	-0.309056
37550	-11.3752	-0.307994
37600	-11.342	-0.307134
37650	-11.3171	-0.306314
37700	-11.2855	-0.305123
37750	-11.2462	-0.303956
37800	-11.2095	-0.302769
37850	-11.1808	-0.301698
37900	-11.1612	-0.300503
37950	-11.1422	-0.299331
38000	-11.1189	-0.298202
38050	-11.0814	-0.296964
38100	-11.0462	-0.295854
38150	-11.0224	-0.294815
38200	-10.995	-0.293592
38250	-10.9603	-0.292545
38300	-10.9277	-0.291555
38350	-10.9029	-0.290533
38400	-10.8866	-0.289442
38450	-10.8664	-0.288246
38500	-10.8424	-0.287146
38550	-10.8087	-0.286099
38600	-10.7798	-0.285097
38650	-10.7593	-0.284005
38700	-10.736	-0.282977
38750	-10.7025	-0.28202
38800	-10.6698	-0.281002
38850	-10.6456	-0.280048
38900	-10.6287	-0.279047
38950	-10.6125	-0.278087
39000	-10.5911	-0.277138
39050	-10.5583	-0.276089
39100	-10.5304	-0.275172
39150	-10.5108	-0.27426
39200	-10.4864	-0.273376
39250	-10.4511	-0.272513
39300	-10.4198	-0.27164
39350	-10.3981	-0.270735
39400	-10.381	-0.269621
39450	-10.3645	-0.268749
39500	-10.3413	-0.267847
39550	-10.3081	-0.266968
39600	-10.2794	-0.266071
39650	-10.2587	-0.265193
39700	-10.2335	-0.26436
39750	-10.1979	-0.263505
39800	-10.1665	-0.262717
39850	-10.1414	-0.261987
39900	-10.1249	-0.261143
39950	-10.1065	-0.260358
40000	-10.0822	-0.259406
40050	-10.0482	-0.258536
40100	-10.0193	-0.257521
40150	-9.99825	-0.256704
40200	-9.97195	-0.255908
40250	-9.93567	-0.255103
40300	-9.90588	-0.254478
40350	-9.88343	-0.253812
40400	-9.86598	-0.253038
40450	-9.848	-0.252283
40500	-9.824	-0.251501
40550	-9.78983	-0.250641
40600	-9.76038	-0.249914
40650	-9.73905	-0.249223
40700	-9.71147	-0.248516
40750	-9.67421	-0.247763
40800	-9.64184	-0.247127
40850	-9.61742	-0.246372
40900	-9.59877	-0.24575
40950	-9.57858	-0.244973
41000	-9.55495	-0.244282
41050	-9.52127	-0.243582
41100	-9.49254	-0.242742
41150	-9.47058	-0.242058
41200	-9.44315	-0.241263
41250	-9.4056	-0.240609
41300	-9.37321	-0.240095
41350	-9.34804	-0.239389
41400	-9.33021	-0.238821
41450	-9.31078	-0.238259
41500	-9.28584	-0.2376
41550	-9.2531	-0.236875
41600	-9.22576	-0.236089
41650	-9.20487	-0.235469
41700	-9.17455	-0.234824
41750	-9.13529	-0.234132
41800	-9.10292	-0.233483
41850	-9.07964	-0.232943
41900	-9.06123	-0.232447
41950	-9.04249	-0.231801
42000	-9.0188	-0.231139
42050	-8.98768	-0.230547
42100	-8.96209	-0.229987
42150	-8.94148	-0.229403
42200	-8.91441	-0.228755
42250	-8.87807	-0.228112
42300	-8.84778	-0.227455
42350	-8.82482	-0.226859
42400	-8.80918	-0.226298
42450	-8.79457	-0.225765
42500	-8.77363	-0.225256
42550	-8.74284	-0.224728
42600	-8.71736	-0.224155
42650	-8.69693	-0.22351
42700	-8.66927	-0.223015
42750	-8.63301	-0.222466
42800	-8.6026	-0.221975
42850	-8.5804	-0.221537
42900	-8.56425	-0.220966
42950	-8.54509	-0.220512
43000	-8.52328	-0.220042
43050	-8.49334	-0.219375
43100	-8.46848	-0.21879
43150	-8.44807	-0.21834
43200	-8.41864	-0.2178
43250	-8.38251	-0.217284
43300	-8.35443	-0.216733
43350	-8.33186	-0.216298
43400	-8.31596	-0.215862
43450	-8.29626	-0.215463
43500	-8.27342	-0.215014
43550	-8.2435	-0.21455
43600	-8.21901	-0.214104
43650	-8.19632	-0.213535
43700	-8.16713	-0.213056
43750	-8.13182	-0.212605
43800	-8.10611	-0.212183
43850	-8.08512	-0.211881
43900	-8.06964	-0.211308
43950	-8.05264	-0.210836
44000	-8.03083	-0.210457
44050	-8.00234	-0.210032
44100	-7.98058	-0.209524
44150	-7.96175	-0.209073
44200	-7.93232	-0.208758
44250	-7.89679	-0.20836
44300	-7.86919	-0.20777
44350	-7.84833	-0.207357
44400	-7.83364	-0.206882
44450	-7.8146	-0.206461
44500	-7.79234	-0.206203
44550	-7.76583	-0.205765
44600	-7.74503	-0.205346
44650	-7.72688	-0.205042
44700	-7.69818	-0.204584
44750	-7.66344	-0.20416
44800	-7.63611	-0.203731
44850	-7.61667	-0.203457
44900	-7.60411	-0.20308
44950	-7.5863	-0.202826
45000	-7.5677	-0.202527
45050	-7.54371	-0.202207
45100	-7.52363	-0.20188
45150	-7.50603	-0.201497
45200	-7.47857	-0.201053
45250	-7.44522	-0.200797
45300	-7.41854	-0.200516
45350	-7.39809	-0.200107
45400	-7.38346	-0.199661
45450	-7.37096	-0.199425
45500	-7.35321	-0.199351
45550	-7.33072	-0.199036
45600	-7.30927	-0.198713
45650	-7.29009	-0.1983
45700	-7.2612	-0.19809
45750	-7.2302	-0.197697
45800	-7.20673	-0.197339
45850	-7.18813	-0.196956
45900	-7.17348	-0.196586
45950	-7.15718	-0.196387
46000	-7.13443	-0.196139
46050	-7.10976	-0.195938
46100	-7.09414	-0.195625
46150	-7.07845	-0.195333
46200	-7.0656	-0.194955
46250	-7.04594	-0.194642
46300	-7.01367	-0.19451
46350	-6.9826	-0.194271
46400	-6.96188	-0.194013
46450	-6.95089	-0.193518
46500	-6.93859	-0.193044
46550	-6.92124	-0.192875
46600	-6.90621	-0.192645
46650	-6.89047	-0.192298
46700	-6.86293	-0.192018
46750	-6.83296	-0.191563
46800	-6.80811	-0.191351
46850	-6.79117	-0.191317
46900	-6.78069	-0.191086
46950	-6.76218	-0.190774
47000	-6.74347	-0.190645
47050	-6.72027	-0.190496
47100	-6.7033	-0.190387
47150	-6.68731	-0.19007
47200	-6.65995	-0.189641
47250	-6.62792	-0.189414
47300	-6.60397	-0.189213
47350	-6.58648	-0.188996
47400	-6.57311	-0.188723
47450	-6.55981	-0.188465
47500	-6.54084	-0.188145
47550	-6.51808	-0.187861
47600	-6.50121	-0.18756
47650	-6.48368	-0.187407
47700	-6.45632	-0.187189
47750	-6.4237	-0.186888
47800	-6.40048	-0.18662
47850	-6.38351	-0.186439
47900	-6.3724	-0.186277
47950	-6.35939	-0.186093
48000	-6.34241	-0.185842
48050	-6.32126	-0.185573
48100	-6.3062	-0.185325
48150	-6.29197	-0.185075
48200	-6.2661	-0.184893
48250	-6.2351	-0.184621
48300	-6.21394	-0.184262
48350	-6.19786	-0.184189
48400	-6.18677	-0.184038
48450	-6.17657	-0.183746
48500	-6.16014	-0.183454
48550	-6.14048	-0.183265
48600	-6.12588	-0.182878
48650	-6.11227	-0.182673
48700	-6.08682	-0.182597
48750	-6.05787	-0.182382
48800	-6.03791	-0.182087
48850	-6.02234	-0.181906
48900	-6.01133	-0.181852
48950	-6.00024	-0.181793
49000	-5.98472	-0.181585
49050	-5.96594	-0.181296
49100	-5.95187	-0.18106
49150	-5.93801	-0.180939
49200	-5.91267	-0.180633
49250	-5.88359	-0.180285
49300	-5.86373	-0.179934
49350	-5.84894	-0.179927
49400	-5.8387	-0.179714
49450	-5.82822	-0.17951
49500	-5.81207	-0.179268
49550	-5.79337	-0.179131
49600	-5.78066	-0.178931
49650	-5.76808	-0.178803
49700	-5.74393	-0.178571
49750	-5.71469	-0.178416
49800	-5.69443	-0.178132
49850	-5.68042	-0.177858
49900	-5.67232	-0.177621
49950	-5.65997	-0.177385
50000	-5.6466	-0.177108
50050	-5.62901	-0.176829
50100	-5.61687	-0.176667
50150	-5.60475	-0.176532
50200	-5.58077	-0.176419
50250	-5.55282	-0.176263
50300	-5.53485	-0.175855
50350	-5.52132	-0.175538
50400	-5.51203	-0.175393
50450	-5.5043	-0.175277
50500	-5.49069	-0.175079
50550	-5.4744	-0.174854
50600	-5.46236	-0.174588
50650	-5.45188	-0.174375
50700	-5.4304	-0.174294
50750	-5.40299	-0.174219
50800	-5.38559	-0.173824
50850	-5.37282	-0.173503
50900	-5.36511	-0.173281
50950	-5.35533	-0.17304
51000	-5.34253	-0.172798
51050	-5.32629	-0.172522
51100	-5.3155	-0.172319
51150	-5.30428	-0.172151
51200	-5.28097	-0.171928
51250	-5.25403	-0.171746
51300	-5.23637	-0.17159
51350	-5.22407	-0.171165
51400	-5.21504	-0.170833
51450	-5.20613	-0.170497
51500	-5.19222	-0.170373
51550	-5.17631	-0.170201
51600	-5.1654	-0.169956
51650	-5.15427	-0.169791
51700	-5.13132	-0.169592
51750	-5.1052	-0.169429
51800	-5.08818	-0.169241
51850	-5.07661	-0.168965
51900	-5.07098	-0.168765
51950	-5.06066	-0.168538
52000	-5.048	-0.168316
52050	-5.0335	-0.168202
52100	-5.02401	-0.167998
52150	-5.01391	-0.167719
52200	-4.99188	-0.167476
52250	-4.96589	-0.167243
52300	-4.95038	-0.166915
52350	-4.93869	-0.16662
52400	-4.93083	-0.166467
52450	-4.92504	-0.16619
52500	-4.91256	-0.165908
52550	-4.89845	-0.165781
52600	-4.88931	-0.165501
52650	-4.87893	-0.165283
52700	-4.85703	-0.165159
52750	-4.83081	-0.164978
52800	-4.81572	-0.164839
52850	-4.80462	-0.164675
52900	-4.79789	-0.164357
52950	-4.79014	-0.164103
53000	-4.77866	-0.163863
53050	-4.76515	-0.163598
53100	-4.75598	-0.163401
53150	-4.74571	-0.16315
53200	-4.72422	-0.16303
53250	-4.69914	-0.162822
53300	-4.68348	-0.162599
53350	-4.67173	-0.162385
53400	-4.66477	-0.162126
53450	-4.65873	-0.161885
53500	-4.64626	-0.16161
53550	-4.63306	-0.161417
53600	-4.62483	-0.161125
53650	-4.61569	-0.160946
53700	-4.59382	-0.16067
53750	-4.56962	-0.160575
53800	-4.55428	-0.160344
53850	-4.54424	-0.160119
53900	-4.53892	-0.159886
53950	-4.53214	-0.159647
54000	-4.52021	-0.159418
54050	-4.5076	-0.159265
54100	-4.50012	-0.159047
54150	-4.49027	-0.158867
54200	-4.46935	-0.158662
54250	-4.44557	-0.158461
54300	-4.43099	-0.158292
54350	-4.42159	-0.157999
54400	-4.41667	-0.157843
54450	-4.4131	-0.157619
54500	-4.40187	-0.157431
54550	-4.38882	-0.157187
54600	-4.37752	-0.156965
54650	-4.3716	-0.156728
54700	-4.3521	-0.156624
54750	-4.3279	-0.156421
54800	-4.31496	-0.156254
54850	-4.30648	-0.156054
54900	-4.30159	-0.15591
54950	-4.29786	-0.155628
55000	-4.28708	-0.155407
55050	-4.27219	-0.155259
55100	-4.26499	-0.155129
55150	-4.25657	-0.154914
55200	-4.23685	-0.154677
55250	-4.21334	-0.154479
55300	-4.19875	-0.154323
55350	-4.18997	-0.154118
55400	-4.18454	-0.154007
55450	-4.18048	-0.153845
55500	-4.16947	-0.153525
55550	-4.15521	-0.153312
55600	-4.14807	-0.153065
55650	-4.14036	-0.152938
55700	-4.12013	-0.152774
55750	-4.09705	-0.152614
55800	-4.08395	-0.152433
55850	-4.07543	-0.152234
55900	-4.07169	-0.152116
55950	-4.06776	-0.151976
56000	-4.05783	-0.151685
56050	-4.04505	-0.151425
56100	-4.03893	-0.151234
56150	-4.03212	-0.150984
56200	-4.013	-0.150941
56250	-3.99074	-0.150844
56300	-3.97929	-0.150626
56350	-3.97204	-0.150485
56400	-3.96901	-0.150357
56450	-3.96505	-0.150138
56500	-3.95593	-0.149924
56550	-3.94394	-0.149756
56600	-3.93709	-0.149434
56650	-3.93011	-0.149226
56700	-3.91158	-0.149075
56750	-3.88892	-0.148982
56800	-3.87806	-0.1488
56850	-3.87072	-0.148681
56900	-3.86704	-0.148578
56950	-3.86405	-0.148321
57000	-3.8547	-0.148062
57050	-3.84256	-0.147915
57100	-3.83659	-0.147662
57150	-3.82916	-0.147535
57200	-3.81046	-0.147356
57250	-3.78798	-0.147187
57300	-3.77688	-0.147078
57350	-3.76966	-0.146964
57400	-3.76599	-0.146793
57450	-3.76257	-0.146681
57500	-3.75282	-0.146505
57550	-3.74118	-0.146386
57600	-3.73578	-0.146184
57650	-3.72908	-0.146016
57700	-3.7106	-0.145842
57750	-3.6892	-0.145685
57800	-3.67807	-0.145579
57850	-3.67187	-0.145359
57900	-3.66824	-0.14522
57950	-3.66584	-0.145065
58000	-3.65614	-0.145002
58050	-3.64567	-0.144748
58100	-3.64048	-0.144472
58150	-3.63362	-0.144304
58200	-3.61577	-0.144194
58250	-3.59378	-0.144106
58300	-3.58424	-0.143944
58350	-3.57836	-0.143726
58400	-3.5762	-0.143625
58450	-3.57215	-0.143479
58500	-3.56421	-0.143183
58550	-3.55487	-0.143071
58600	-3.55009	-0.142911
58650	-3.5437	-0.142749
58700	-3.5263	-0.142671
58750	-3.50455	-0.142476
58800	-3.49585	-0.142297
58850	-3.48983	-0.142225
58900	-3.48728	-0.142144
58950	-3.48533	-0.141937
59000	-3.47757	-0.141811
59050	-3.46797	-0.141726
59100	-3.46354	-0.141461
59150	-3.45721	-0.141242
59200	-3.43929	-0.141134
59250	-3.41751	-0.141055
59300	-3.40892	-0.140909
59350	-3.40315	-0.140747
59400	-3.39918	-0.140707
59450	-3.3956	-0.140745
59500	-3.38729	-0.140566
59550	-3.37906	-0.140398
59600	-3.37497	-0.140201
59650	-3.36874	-0.140018
59700	-3.35107	-0.139898
59750	-3.33085	-0.13973
59800	-3.32111	-0.13962
59850	-3.31603	-0.139469
59900	-3.31258	-0.139334
59950	-3.31155	-0.139235
60000	-3.30308	-0.139144
60050	-3.29393	-0.139051
60100	-3.29031	-0.138916
60150	-3.28347	-0.1388
60200	-3.26595	-0.138644
60250	-3.24502	-0.138477
60300	-3.23735	-0.138329
60350	-3.23227	-0.138163
60400	-3.23085	-0.138116
60450	-3.22756	-0.137883
60500	-3.2209	-0.137827
60550	-3.21233	-0.137747
60600	-3.20927	-0.137566
60650	-3.20271	-0.137407
60700	-3.18559	-0.137272
60750	-3.16462	-0.137074
60800	-3.15663	-0.136934
60850	-3.15212	-0.13688
60900	-3.14942	-0.136717
60950	-3.14856	-0.136688
61000	-3.14087	-0.136608
61050	-3.13211	-0.136448
61100	-3.12969	-0.136339
61150	-3.1233	-0.136197
61200	-3.10594	-0.136048
61250	-3.08592	-0.135889
61300	-3.07883	-0.135772
61350	-3.07442	-0.135601
61400	-3.07232	-0.135539
61450	-3.07004	-0.135326
61500	-3.06245	-0.135274
61550	-3.0544	-0.135308
61600	-3.05217	-0.135255
61650	-3.04599	-0.135175
61700	-3.0292	-0.134983
61750	-3.00851	-0.134831
61800	-3.00075	-0.1347
61850	-2.99714	-0.134619
61900	-2.99559	-0.134476
61950	-2.99404	-0.13434
62000	-2.98669	-0.134362
62050	-2.97897	-0.134268
62100	-2.97647	-0.134119
62150	-2.97029	-0.133934
62200	-2.95252	-0.133869
62250	-2.93329	-0.133788
62300	-2.92662	-0.133681
62350	-2.92243	-0.1336
62400	-2.92103	-0.13346
62450	-2.91916	-0.133446
62500	-2.9127	-0.133374
62550	-2.90475	-0.133343
62600	-2.90321	-0.133176
62650	-2.89693	-0.133119
62700	-2.87901	-0.13299
62750	-2.86123	-0.132776
62800	-2.85371	-0.132723
62850	-2.85002	-0.13261
62900	-2.84867	-0.132527
62950	-2.84714	-0.132369
63000	-2.83987	-0.13229
63050	-2.83273	-0.132223
63100	-2.83106	-0.132201
63150	-2.82531	-0.13207
63200	-2.80694	-0.131958
63250	-2.78948	-0.131872
63300	-2.78282	-0.131689
63350	-2.77903	-0.131576
63400	-2.77812	-0.131517
63450	-2.77674	-0.131468
63500	-2.76907	-0.131326
63550	-2.76188	-0.131248
63600	-2.76001	-0.131165
63650	-2.7552	-0.131055
63700	-2.73749	-0.130919
63750	-2.71818	-0.13075
63800	-2.71071	-0.130627
63850	-2.70788	-0.130559
63900	-2.70712	-0.130481
63950	-2.70651	-0.13034
64000	-2.69915	-0.130247
64050	-2.69213	-0.130193
64100	-2.69104	-0.130142
64150	-2.68547	-0.130093
64200	-2.66689	-0.130056
64250	-2.64957	-0.129942
64300	-2.6432	-0.129801
64350	-2.6404	-0.129672
64400	-2.63946	-0.12956
64450	-2.63979	-0.129527
64500	-2.63273	-0.129488
64550	-2.62659	-0.129406
64600	-2.62547	-0.129416
64650	-2.61903	-0.129395
64700	-2.60071	-0.129326
64750	-2.58523	-0.129147
64800	-2.57839	-0.129009
64850	-2.57509	-0.128852
64900	-2.57437	-0.128771
64950	-2.57428	-0.128675
65000	-2.56699	-0.128564
65050	-2.56117	-0.128496
65100	-2.55874	-0.128459
65150	-2.55367	-0.128388
65200	-2.5353	-0.128343
65250	-2.51919	-0.128257
65300	-2.5126	-0.128159
65350	-2.50993	-0.127955
65400	-2.50988	-0.127936
65450	-2.50921	-0.127828
65500	-2.5026	-0.127766
65550	-2.49661	-0.127713
65600	-2.49546	-0.127627
65650	-2.48962	-0.127536
65700	-2.472	-0.12745
65750	-2.45433	-0.127463
65800	-2.44775	-0.127335
65850	-2.44529	-0.127164
65900	-2.44579	-0.12713
65950	-2.44445	-0.127007
66000	-2.43782	-0.126887
66050	-2.43244	-0.126897
66100	-2.4315	-0.126855
66150	-2.42584	-0.126717
66200	-2.40778	-0.126683
66250	-2.39362	-0.12661
66300	-2.38732	-0.126468
66350	-2.38578	-0.126313
66400	-2.38707	-0.126151
66450	-2.3869	-0.126094
66500	-2.37868	-0.126104
66550	-2.37288	-0.126058
66600	-2.3705	-0.126067
66650	-2.36539	-0.125947
66700	-2.34897	-0.125812
66750	-2.33426	-0.12585
66800	-2.32878	-0.125815
66850	-2.32666	-0.125621
66900	-2.32686	-0.125504
66950	-2.3282	-0.125401
67000	-2.32123	-0.125352
67050	-2.31664	-0.125245
67100	-2.3154	-0.125191
67150	-2.30925	-0.125128
67200	-2.2913	-0.125142
67250	-2.2763	-0.125092
67300	-2.26983	-0.125028
67350	-2.2679	-0.124941
67400	-2.26831	-0.124834
67450	-2.26749	-0.124751
67500	-2.26201	-0.124693
67550	-2.25739	-0.124554
67600	-2.25671	-0.124689
67650	-2.25154	-0.124593
67700	-2.2335	-0.124508
67750	-2.21896	-0.124477
67800	-2.21263	-0.124377
67850	-2.21132	-0.12429
67900	-2.21298	-0.124228
67950	-2.21301	-0.12408
68000	-2.20703	-0.12405
68050	-2.20278	-0.123987
68100	-2.20232	-0.123938
68150	-2.1973	-0.123895
68200	-2.18009	-0.123938
68250	-2.16597	-0.123907
68300	-2.1608	-0.123834
68350	-2.15899	-0.123791
68400	-2.15954	-0.123579
68450	-2.16078	-0.123545
68500	-2.15441	-0.123436
68550	-2.15048	-0.123396
68600	-2.15037	-0.123337
68650	-2.14482	-0.123155
68700	-2.12686	-0.12305
68750	-2.11338	-0.123022
68800	-2.10805	-0.12313
68850	-2.10625	-0.123002
68900	-2.10716	-0.122902
68950	-2.1082	-0.122846
69000	-2.10232	-0.122707
69050	-2.09917	-0.122657
69100	-2.09841	-0.12264
69150	-2.09264	-0.12257
69200	-2.07599	-0.12256
69250	-2.06242	-0.122533
69300	-2.05701	-0.122459
69350	-2.05664	-0.122325
69400	-2.05772	-0.122314
69450	-2.05787	-0.122304
69500	-2.05161	-0.122329
69550	-2.04855	-0.122242
69600	-2.04855	-0.122135
69650	-2.04278	-0.122047
69700	-2.02598	-0.122016
69750	-2.01255	-0.121957
69800	-2.00696	-0.12189
69850	-2.00655	-0.121808
69900	-2.00786	-0.121753
69950	-2.00922	-0.121657
70000	-2.00288
70050	-1.99968
70100	-2.00013
70150	-1.9944
70200	-1.97823
70250	-1.96357
70300	-1.95974
70350	-1.95944
70400	-1.96069
70450	-1.96206
70500	-1.95671
70550	-1.95379
70600	-1.95414
70650	-1.94825
70700	-1.93209
70750	-1.91853
70800	-1.91453
70850	-1.91438
70900	-1.91559
70950	-1.91743
71000	-1.91152
71050	-1.90871
71100	-1.90937
71150	-1.90387
71200	-1.88869
71250	-1.87425
71300	-1.8711
71350	-1.87169
71400	-1.87236
71450	-1.87346
71500	-1.86782
71550	-1.86574
71600	-1.86624
71650	-1.8608
71700	-1.84444
71750	-1.83142
71800	-1.82725
71850	-1.82802
71900	-1.82936
71950	-1.83093
72000	-1.82566
72050	-1.82324
72100	-1.8245
72150	-1.81905
72200	-1.80334
72250	-1.7889
72300	-1.7867
72350	-1.78764
72400	-1.78851
72450	-1.78983
72500	-1.78547
72550	-1.78332
72600	-1.78449
72650	-1.77907
72700	-1.76319
72750	-1.74909
72800	-1.74683
72850	-1.74777
72900	-1.749
72950	-1.75151
73000	-1.74585
73050	-1.74383
73100	-1.74461
73150	-1.73526
73200	-1.72278
73250	-1.71047
73300	-1.70867
73350	-1.71038
73400	-1.71089
73450	-1.71336
73500	-1.70993
73550	-1.70675
73600	-1.70524
73650	-1.69988
73700	-1.68542
73750	-1.67258
73800	-1.6695
73850	-1.67132
73900	-1.67237
73950	-1.67513
74000	-1.67107
74050	-1.668
74100	-1.66775
74150	-1.66232
74200	-1.64776
74250	-1.63474
74300	-1.63375
74350	-1.63519
74400	-1.63635
74450	-1.63926
74500	-1.63598
74550	-1.63334
74600	-1.6332
74650	-1.62799
74700	-1.61318
74750	-1.60111
74800	-1.59944
74850	-1.60096
74900	-1.60204
74950	-1.60553

## Sheet: Figure4f
	wild-type								T58H
[GABA] (micromolar)	oocyte 1	oocyte 2	oocyte 3	oocyte 4	oocyte 5	oocyte 6	oocyte 7		oocyte 1	oocyte 2	oocyte 3	oocyte 4	oocyte 5	oocyte 6	oocyte 7
0.25	0.00413377	0.00510092	0.00160698	0.00448371	0.000601851	0.00151303	0.0013974
0.5	0.069719	0.0381061	0.0539958	0.0783215	0.00887	0.00144319	0.224755		0.0506973	0.029221	0.0135568	0.036013	0.0406282	0.0355316	0.0370281
1	0.455189	0.510493	0.504305	0.00646529	0.0337125	0.234704	0.316593		0.123199	0.0812833	0.0571212	0.104858	0.0814653	0.0718562	0.153821
3.125	0.737996	0.788012	0.820389	0.878511	0.474019	0.574883	0.621169		0.319144	0.283545	0.23081	0.370869	0.3018	0.217516	0.371881
6.25	0.910969	0.743814	0.955629	0.912051	0.81674	1.06211	0.834132		0.534331	0.533685	0.339722	0.541219	0.527048	0.388939	0.761231
12.5	1.06211	1.06211	0.664841		0.930182	0.94118	0.982786		0.981669	1.03169	0.60767	0.733434	0.888292	0.420949	1.03169
25	0.820907	0.902194	1.06211	1.06211	1.06211	1.02846	1.06211		1.03169	0.981861	0.891398	1.03169	1.03169	1.03169	1.03169
50									0.993897	0.913575	1.03169	1.03169	0.996108	0.958125	1.03169

## Sheet: Figure4g
	Fractional activation by GABA
	WT	T58H
oocyte1	0.822136	0.67432
oocyte2	0.869802	0.726624
oocyte3	0.668368	0.578614
oocyte4	0.826404	0.724069
oocyte5	0.895414	0.642252
oocyte6	0.780021	0.622406
oocyte7	0.699471	0.722849
oocyte8	0.785749

## Sheet: Figure5a
	Current (microAmp)
Time (milliseconds)	WT	EM
100	-0.921237	-0.217021
150	-0.919348	-0.214692
200	-0.918996	-0.214607
250	-0.918621	-0.214668
300	-0.918477	-0.21459
350	-0.918432	-0.214529
400	-0.918311	-0.214653
450	-0.918498	-0.214607
500	-0.91845	-0.214627
550	-0.9185	-0.214744
600	-0.919221	-0.214764
650	-0.919566	-0.214769
700	-0.919314	-0.214786
750	-0.91952	-0.214661
800	-0.919304	-0.214681
850	-0.919942	-0.214747
900	-0.919869	-0.214679
950	-0.919906	-0.214543
1000	-0.920347	-0.214669
1050	-0.920412	-0.214751
1100	-0.920279	-0.214663
1150	-0.920765	-0.214627
1200	-0.92089	-0.214744
1250	-0.920466	-0.21458
1300	-0.920337	-0.214494
1350	-0.920295	-0.214625
1400	-0.920178	-0.214562
1450	-0.920349	-0.214539
1500	-0.920093	-0.214699
1550	-0.920777	-0.214724
1600	-0.920648	-0.21459
1650	-0.920265	-0.214631
1700	-0.919983	-0.21454
1750	-0.920138	-0.214516
1800	-0.919861	-0.214383
1850	-0.919736	-0.214441
1900	-0.919839	-0.214456
1950	-0.919823	-0.21455
2000	-0.919384	-0.214684
2050	-0.919387	-0.214832
2100	-0.919872	-0.214864
2150	-0.920145	-0.214766
2200	-0.919808	-0.214799
2250	-0.919409	-0.215079
2300	-0.919333	-0.214998
2350	-0.919405	-0.214678
2400	-0.919221	-0.214773
2450	-0.919325	-0.214994
2500	-0.919181	-0.21492
2550	-0.919461	-0.214947
2600	-0.919899	-0.214939
2650	-0.920169	-0.214923
2700	-0.920379	-0.214929
2750	-0.920698	-0.214883
2800	-0.921174	-0.214771
2850	-0.921063	-0.214858
2900	-0.920961	-0.215052
2950	-0.920855	-0.214972
3000	-0.920746	-0.214818
3050	-0.920506	-0.214913
3100	-0.920875	-0.214992
3150	-0.921231	-0.214934
3200	-0.921195	-0.214967
3250	-0.921348	-0.21513
3300	-0.921384	-0.215128
3350	-0.921029	-0.215326
3400	-0.920515	-0.215384
3450	-0.920318	-0.215321
3500	-0.920344	-0.215262
3550	-0.920517	-0.215498
3600	-0.920757	-0.21549
3650	-0.920781	-0.215621
3700	-0.92061	-0.21518
3750	-0.920667	-0.2153
3800	-0.920653	-0.215438
3850	-0.920452	-0.215414
3900	-0.920565	-0.215475
3950	-0.921393	-0.215321
4000	-0.920955	-0.215485
4050	-0.920749	-0.215466
4100	-0.920237	-0.215438
4150	-0.919791	-0.215661
4200	-0.919815	-0.215705
4250	-0.920143	-0.215564
4300	-0.920472	-0.215631
4350	-0.920788	-0.215652
4400	-0.920623	-0.215555
4450	-0.920758	-0.215593
4500	-0.920583	-0.215725
4550	-0.92056	-0.215668
4600	-0.920548	-0.215788
4650	-0.92048	-0.215875
4700	-0.920026	-0.215867
4750	-0.91986	-0.215933
4800	-0.919882	-0.215881
4850	-0.920077	-0.215838
4900	-0.920437	-0.216045
4950	-0.920797	-0.216026
5000	-0.921125	-0.215974
5050	-0.921587	-0.216021
5100	-0.921826	-0.216066
5150	-0.922016	-0.216008
5200	-0.922294	-0.215967
5250	-0.922303	-0.216007
5300	-0.922054	-0.215943
5350	-0.921625	-0.215979
5400	-0.921752	-0.216112
5450	-0.92166	-0.216026
5500	-0.921984	-0.215997
5550	-0.921932	-0.216029
5600	-0.922028	-0.216091
5650	-0.922033	-0.215958
5700	-0.921266	-0.216043
5750	-0.921851	-0.215882
5800	-0.922027	-0.215884
5850	-0.922316	-0.216167
5900	-0.922341	-0.216322
5950	-0.922277	-0.216291
6000	-0.922178	-0.21642
6050	-0.922073	-0.216429
6100	-0.921942	-0.216594
6150	-0.922239	-0.216674
6200	-0.922543	-0.216585
6250	-0.922322	-0.216589
6300	-0.922389	-0.216478
6350	-0.922767	-0.216496
6400	-0.922532	-0.21666
6450	-0.922282	-0.216633
6500	-0.922415	-0.216392
6550	-0.922356	-0.2164
6600	-0.922136	-0.216635
6650	-0.921935	-0.216881
6700	-0.922019	-0.216091
6750	-0.922094	-0.215579
6800	-0.922415	-0.216094
6850	-0.922707	-0.216038
6900	-0.924806	-0.216232
6950	-0.920371	-0.213552
7000	-0.922838	-0.218557
7050	-0.923385	-0.217985
7100	-0.923257	-0.21757
7150	-0.922872	-0.217489
7200	-0.922736	-0.218089
7250	-0.922847	-0.21775
7300	-0.922961	-0.217858
7350	-0.922821	-0.218134
7400	-0.923124	-0.218178
7450	-0.923192	-0.218211
7500	-0.923204	-0.218349
7550	-0.923033	-0.218628
7600	-0.923382	-0.218841
7650	-0.92313	-0.218994
7700	-0.923294	-0.218482
7750	-0.923743	-0.218422
7800	-0.923509	-0.218142
7850	-0.92344	-0.218412
7900	-0.923964	-0.218819
7950	-0.924518	-0.222636
8000	-0.924194	-0.222018
8050	-0.923784	-0.219199
8100	-0.923839	-0.219324
8150	-0.923588	-0.21966
8200	-0.923076	-0.220279
8250	-0.922996	-0.219309
8300	-0.922492	-0.218972
8350	-0.922564	-0.218917
8400	-0.9224	-0.218884
8450	-0.922742	-0.218938
8500	-0.923014	-0.218867
8550	-0.922912	-0.218869
8600	-0.923095	-0.218995
8650	-0.923705	-0.219086
8700	-0.924203	-0.219085
8750	-0.923858	-0.219057
8800	-0.923546	-0.219123
8850	-0.922939	-0.219189
8900	-0.922403	-0.219285
8950	-0.922283	-0.219345
9000	-0.92226	-0.21935
9050	-0.922842	-0.219351
9100	-0.923194	-0.219344
9150	-0.923221	-0.219296
9200	-0.923629	-0.219255
9250	-0.924118	-0.219235
9300	-0.924448	-0.219247
9350	-0.923991	-0.219257
9400	-0.923653	-0.219322
9450	-0.923607	-0.219451
9500	-0.923983	-0.21949
9550	-0.923663	-0.219541
9600	-0.923788	-0.219547
9650	-0.923934	-0.219478
9700	-0.923585	-0.219453
9750	-0.923427	-0.219475
9800	-0.923984	-0.219569
9850	-0.923969	-0.219698
9900	-0.924245	-0.219691
9950	-0.924925	-0.219621
10000	-0.925083	-0.219591
10050	-0.924402	-0.219612
10100	-0.924053	-0.219638
10150	-0.924022	-0.21958
10200	-0.924108	-0.219642
10250	-0.923759	-0.219576
10300	-0.923375	-0.219623
10350	-0.923394	-0.219718
10400	-0.923512	-0.219759
10450	-0.923233	-0.219735
10500	-0.92392	-0.219755
10550	-0.923968	-0.21969
10600	-0.924104	-0.219775
10650	-0.923894	-0.219901
10700	-0.923957	-0.21995
10750	-0.924205	-0.219922
10800	-0.924518	-0.219966
10850	-0.924296	-0.219975
10900	-0.924411	-0.220019
10950	-0.924675	-0.219978
11000	-0.924638	-0.220017
11050	-0.924845	-0.220021
11100	-0.92513	-0.220029
11150	-0.925083	-0.220084
11200	-0.924548	-0.220037
11250	-0.924359	-0.219974
11300	-0.924256	-0.219893
11350	-0.924351	-0.219895
11400	-0.924179	-0.219975
11450	-0.923757	-0.220026
11500	-0.923447	-0.220108
11550	-0.923462	-0.220135
11600	-0.923595	-0.220194
11650	-0.923745	-0.220168
11700	-0.923748	-0.220116
11750	-0.923423	-0.220367
11800	-0.923077	-0.220393
11850	-0.923507	-0.220231
11900	-0.923519	-0.220541
11950	-0.923701	-0.220796
12000	-0.923659	-0.220844
12050	-0.923488	-0.221522
12100	-0.923184	-0.221642
12150	-0.923038	-0.221374
12200	-0.923273	-0.221073
12250	-0.923366	-0.221646
12300	-0.92347	-0.222198
12350	-0.923482	-0.222336
12400	-0.923258	-0.222494
12450	-0.923941	-0.222912
12500	-0.92479	-0.223279
12550	-0.925231	-0.223408
12600	-0.925698	-0.223889
12650	-0.926583	-0.224248
12700	-0.927191	-0.22465
12750	-0.927684	-0.225192
12800	-0.928864	-0.225966
12850	-0.930197	-0.226691
12900	-0.931665	-0.22741
12950	-0.933628	-0.228326
13000	-0.935582	-0.229313
13050	-0.937561	-0.230323
13100	-0.939845	-0.231453
13150	-0.942618	-0.232582
13200	-0.945334	-0.233712
13250	-0.948383	-0.234853
13300	-0.951156	-0.236207
13350	-0.954156	-0.237406
13400	-0.957731	-0.238617
13450	-0.961189	-0.240037
13500	-0.964647	-0.241439
13550	-0.968363	-0.242866
13600	-0.97265	-0.244367
13650	-0.977391	-0.245785
13700	-0.98156	-0.247244
13750	-0.986076	-0.248881
13800	-0.99098	-0.250503
13850	-0.995757	-0.252045
13900	-1.00089	-0.253787
13950	-1.00635	-0.255416
14000	-1.0117	-0.256879
14050	-1.01671	-0.258526
14100	-1.02204	-0.260247
14150	-1.02765	-0.261996
14200	-1.03307	-0.263739
14250	-1.03919	-0.265516
14300	-1.04469	-0.267306
14350	-1.05011	-0.269107
14400	-1.05568	-0.270759
14450	-1.06152	-0.272551
14500	-1.06724	-0.274228
14550	-1.07299	-0.276024
14600	-1.07882	-0.277657
14650	-1.08447	-0.279372
14700	-1.08947	-0.2811
14750	-1.09485	-0.282884
14800	-1.10086	-0.284609
14850	-1.10679	-0.286444
14900	-1.11235	-0.28813
14950	-1.11763	-0.289825
15000	-1.12262	-0.291589
15050	-1.12845	-0.293322
15100	-1.13382	-0.294941
15150	-1.13892	-0.296651
15200	-1.14356	-0.298296
15250	-1.14826	-0.299965
15300	-1.15337	-0.301615
15350	-1.15856	-0.303391
15400	-1.16354	-0.304902
15450	-1.16784	-0.306547
15500	-1.17255	-0.308043
15550	-1.17763	-0.30951
15600	-1.18238	-0.311007
15650	-1.18739	-0.312596
15700	-1.19196	-0.314112
15750	-1.19636	-0.315614
15800	-1.20083	-0.317171
15850	-1.20503	-0.318556
15900	-1.20942	-0.319986
15950	-1.21375	-0.321492
16000	-1.21792	-0.322865
16050	-1.22171	-0.3243
16100	-1.22524	-0.325777
16150	-1.22924	-0.327095
16200	-1.23303	-0.328384
16250	-1.23818	-0.329766
16300	-1.2415	-0.330976
16350	-1.24483	-0.332221
16400	-1.24841	-0.333454
16450	-1.25152	-0.334694
16500	-1.25525	-0.336043
16550	-1.2584	-0.337371
16600	-1.26153	-0.338576
16650	-1.26493	-0.339843
16700	-1.26804	-0.341048
16750	-1.27119	-0.34223
16800	-1.27402	-0.343386
16850	-1.27702	-0.344615
16900	-1.28005	-0.345907
16950	-1.28298	-0.347034
17000	-1.28592	-0.348196
17050	-1.28859	-0.349322
17100	-1.29096	-0.350441
17150	-1.29315	-0.351578
17200	-1.29625	-0.35266
17250	-1.2985	-0.353708
17300	-1.30081	-0.35472
17350	-1.30314	-0.35574
17400	-1.30556	-0.356821
17450	-1.30807	-0.357768
17500	-1.31035	-0.358666
17550	-1.31288	-0.35964
17600	-1.3154	-0.360475
17650	-1.31766	-0.3614
17700	-1.31978	-0.362245
17750	-1.32137	-0.363023
17800	-1.32393	-0.363738
17850	-1.32629	-0.364561
17900	-1.328	-0.365235
17950	-1.33002	-0.366005
18000	-1.33182	-0.366662
18050	-1.33388	-0.367293
18100	-1.33581	-0.367914
18150	-1.33833	-0.368354
18200	-1.34027	-0.36875
18250	-1.34258	-0.369333
18300	-1.34439	-0.36977
18350	-1.34622	-0.370357
18400	-1.3477	-0.370928
18450	-1.3495	-0.37135
18500	-1.35104	-0.371801
18550	-1.35259	-0.372297
18600	-1.35417	-0.372664
18650	-1.35562	-0.372941
18700	-1.35749	-0.373295
18750	-1.35913	-0.373659
18800	-1.36081	-0.373821
18850	-1.36293	-0.374134
18900	-1.36463	-0.374626
18950	-1.3657	-0.374927
19000	-1.36719	-0.375277
19050	-1.36842	-0.375486
19100	-1.36944	-0.375748
19150	-1.37109	-0.376003
19200	-1.37307	-0.376218
19250	-1.37494	-0.376484
19300	-1.37639	-0.376646
19350	-1.37759	-0.376771
19400	-1.37846	-0.377046
19450	-1.37929	-0.377259
19500	-1.38041	-0.377466
19550	-1.38173	-0.377651
19600	-1.3831	-0.377841
19650	-1.38408	-0.378208
19700	-1.38553	-0.378463
19750	-1.38646	-0.378626
19800	-1.38767	-0.378783
19850	-1.38911	-0.37912
19900	-1.39005	-0.379407
19950	-1.39061	-0.379671
20000	-1.39152	-0.379907
20050	-1.39258	-0.380234
20100	-1.39376	-0.380503
20150	-1.39466	-0.38084
20200	-1.39529	-0.381008
20250	-1.39559	-0.38129
20300	-1.39641	-0.381528
20350	-1.39715	-0.381861
20400	-1.39775	-0.382097
20450	-1.39865	-0.382442
20500	-1.4004	-0.382619
20550	-1.40185	-0.382904
20600	-1.40263	-0.383335
20650	-1.40275	-0.383696
20700	-1.40292	-0.383941
20750	-1.40374	-0.384283
20800	-1.40476	-0.3846
20850	-1.40591	-0.384747
20900	-1.40634	-0.385053
20950	-1.40689	-0.385328
21000	-1.40744	-0.385644
21050	-1.40839	-0.385882
21100	-1.40924	-0.386285
21150	-1.41015	-0.386435
21200	-1.41085	-0.386627
21250	-1.41145	-0.386809
21300	-1.4116	-0.387049
21350	-1.41232	-0.387222
21400	-1.41337	-0.387369
21450	-1.41391	-0.387543
21500	-1.41482	-0.387904
21550	-1.41559	-0.388258
21600	-1.41628	-0.388417
21650	-1.41673	-0.388687
21700	-1.41697	-0.388725
21750	-1.41745	-0.388779
21800	-1.41786	-0.388935
21850	-1.41873	-0.389341
21900	-1.41935	-0.389602
21950	-1.41985	-0.389647
22000	-1.42046	-0.389889
22050	-1.42101	-0.389945
22100	-1.42187	-0.389981
22150	-1.42285	-0.390086
22200	-1.42423	-0.390199
22250	-1.42545	-0.390182
22300	-1.42605	-0.390261
22350	-1.42655	-0.390351
22400	-1.42707	-0.390361
22450	-1.42771	-0.390434
22500	-1.42831	-0.390467
22550	-1.42829	-0.390419
22600	-1.4298	-0.390441
22650	-1.43065	-0.390542
22700	-1.43113	-0.390567
22750	-1.43174	-0.390545
22800	-1.43262	-0.390709
22850	-1.4336	-0.390838
22900	-1.43472	-0.390598
22950	-1.43577	-0.390591
23000	-1.43664	-0.390599
23050	-1.43723	-0.390573
23100	-1.43793	-0.390643
23150	-1.43829	-0.390737
23200	-1.43893	-0.390709
23250	-1.43974	-0.390692
23300	-1.44092	-0.390608
23350	-1.44199	-0.39055
23400	-1.44335	-0.390567
23450	-1.4445	-0.390543
23500	-1.4457	-0.390553
23550	-1.44605	-0.390656
23600	-1.44647	-0.390603
23650	-1.44738	-0.390504
23700	-1.44791	-0.390428
23750	-1.44835	-0.390378
23800	-1.44892	-0.390323
23850	-1.45018	-0.390351
23900	-1.45166	-0.390294
23950	-1.45266	-0.390321
24000	-1.4535	-0.390288
24050	-1.45421	-0.390199
24100	-1.45496	-0.390115
24150	-1.45586	-0.390002
24200	-1.4564	-0.389972
24250	-1.45724	-0.389938
24300	-1.45803	-0.389886
24350	-1.45848	-0.38981
24400	-1.45906	-0.38968
24450	-1.46006	-0.389733
24500	-1.46075	-0.389662
24550	-1.46154	-0.389507
24600	-1.46258	-0.389302
24650	-1.46335	-0.389137
24700	-1.46377	-0.389229
24750	-1.46454	-0.38897
24800	-1.46507	-0.388815
24850	-1.46572	-0.388795
24900	-1.46583	-0.388483
24950	-1.46626	-0.388355
25000	-1.46742	-0.38828
25050	-1.46841	-0.388322
25100	-1.46905	-0.388356
25150	-1.47028	-0.388293
25200	-1.47124	-0.388112
25250	-1.47155	-0.388053
25300	-1.47215	-0.388043
25350	-1.47282	-0.387905
25400	-1.47326	-0.387824
25450	-1.47406	-0.387769
25500	-1.47496	-0.387602
25550	-1.47552	-0.387588
25600	-1.47632	-0.387688
25650	-1.47636	-0.387536
25700	-1.47618	-0.38728
25750	-1.47596	-0.38729
25800	-1.4769	-0.387138
25850	-1.47743	-0.387162
25900	-1.47777	-0.387092
25950	-1.47781	-0.387146
26000	-1.47828	-0.387062
26050	-1.47933	-0.386903
26100	-1.48015	-0.386814
26150	-1.48068	-0.386709
26200	-1.48131	-0.386664
26250	-1.48148	-0.386611
26300	-1.4817	-0.386434
26350	-1.48195	-0.386452
26400	-1.48184	-0.386302
26450	-1.48211	-0.386074
26500	-1.48256	-0.38616
26550	-1.48284	-0.386215
26600	-1.48313	-0.385984
26650	-1.48372	-0.385742
26700	-1.48432	-0.385699
26750	-1.48461	-0.385601
26800	-1.48457	-0.385448
26850	-1.48482	-0.38547
26900	-1.48483	-0.385367
26950	-1.48523	-0.385206
27000	-1.4857	-0.385249
27050	-1.48535	-0.385244
27100	-1.48559	-0.38526
27150	-1.48583	-0.385232
27200	-1.48572	-0.385253
27250	-1.48615	-0.385239
27300	-1.48684	-0.3851
27350	-1.48714	-0.385092
27400	-1.48764	-0.385029
27450	-1.48753	-0.384935
27500	-1.48763	-0.384912
27550	-1.48791	-0.384749
27600	-1.48716	-0.384638
27650	-1.4865	-0.384641
27700	-1.48589	-0.38459
27750	-1.48582	-0.384525
27800	-1.48619	-0.384545
27850	-1.48665	-0.384455
27900	-1.4865	-0.384394
27950	-1.4865	-0.3845
28000	-1.48709	-0.384368
28050	-1.48707	-0.384313
28100	-1.48683	-0.384266
28150	-1.48664	-0.384217
28200	-1.48601	-0.384126
28250	-1.4862	-0.384102
28300	-1.48693	-0.383882
28350	-1.48644	-0.383984
28400	-1.48673	-0.383982
28450	-1.48711	-0.383935
28500	-1.48755	-0.38395
28550	-1.48774	-0.383877
28600	-1.48736	-0.383843
28650	-1.48704	-0.383773
28700	-1.48723	-0.383795
28750	-1.48704	-0.38366
28800	-1.48742	-0.383473
28850	-1.48769	-0.383332
28900	-1.48751	-0.383413
28950	-1.48788	-0.383432
29000	-1.48815	-0.38339
29050	-1.48791	-0.383444
29100	-1.48816	-0.383404
29150	-1.48862	-0.38344
29200	-1.48914	-0.383391
29250	-1.48916	-0.383355
29300	-1.48871	-0.383411
29350	-1.48828	-0.383365
29400	-1.48771	-0.383382
29450	-1.48766	-0.383254
29500	-1.48766	-0.383378
29550	-1.4877	-0.383323
29600	-1.48805	-0.383272
29650	-1.48839	-0.383279
29700	-1.48791	-0.383248
29750	-1.48806	-0.383199
29800	-1.48833	-0.383106
29850	-1.48801	-0.383073
29900	-1.48786	-0.383074
29950	-1.48783	-0.38306
30000	-1.48797	-0.383096
30050	-1.48719	-0.383101
30100	-1.48734	-0.382951
30150	-1.48785	-0.382915
30200	-1.48763	-0.382953
30250	-1.48716	-0.383013
30300	-1.48703	-0.382988
30350	-1.48709	-0.382884
30400	-1.48729	-0.382884
30450	-1.48708	-0.382964
30500	-1.48652	-0.382878
30550	-1.48608	-0.382996
30600	-1.48618	-0.383139
30650	-1.48601	-0.383043
30700	-1.48614	-0.382883
30750	-1.48591	-0.38276
30800	-1.48568	-0.382648
30850	-1.48558	-0.382682
30900	-1.48558	-0.382578
30950	-1.48661	-0.382667
31000	-1.4868	-0.382628
31050	-1.48635	-0.382686
31100	-1.48566	-0.382623
31150	-1.48588	-0.382624
31200	-1.48579	-0.382468
31250	-1.48581	-0.382604
31300	-1.48564	-0.382669
31350	-1.48521	-0.382589
31400	-1.48501	-0.382558
31450	-1.48509	-0.382353
31500	-1.48457	-0.382486
31550	-1.48403	-0.382399
31600	-1.4841	-0.382265
31650	-1.48413	-0.382256
31700	-1.48369	-0.382309
31750	-1.48325	-0.382443
31800	-1.48337	-0.382418
31850	-1.48356	-0.382629
31900	-1.48378	-0.382546
31950	-1.48348	-0.382555
32000	-1.48345	-0.38245
32050	-1.48317	-0.382485
32100	-1.48301	-0.382299
32150	-1.4831	-0.382405
32200	-1.48311	-0.382422
32250	-1.48325	-0.38233
32300	-1.48291	-0.382307
32350	-1.48249	-0.382296
32400	-1.48271	-0.382408
32450	-1.48297	-0.382234
32500	-1.48266	-0.382148
32550	-1.48261	-0.38203
32600	-1.4831	-0.382188
32650	-1.48267	-0.382201
32700	-1.48243	-0.382137
32750	-1.48304	-0.382284
32800	-1.48321	-0.382224
32850	-1.48294	-0.381997
32900	-1.48294	-0.38194
32950	-1.48259	-0.382091
33000	-1.48173	-0.382095
33050	-1.481	-0.381983
33100	-1.4808	-0.382097
33150	-1.4808	-0.382115
33200	-1.48092	-0.382178
33250	-1.4812	-0.382202
33300	-1.48132	-0.38215
33350	-1.48114	-0.38209
33400	-1.48071	-0.382028
33450	-1.48022	-0.382052
33500	-1.48068	-0.382076
33550	-1.48082	-0.382014
33600	-1.48086	-0.382075
33650	-1.48069	-0.382012
33700	-1.48026	-0.382082
33750	-1.48006	-0.381993
33800	-1.48006	-0.382067
33850	-1.47986	-0.382057
33900	-1.47941	-0.381932
33950	-1.47892	-0.382018
34000	-1.47894	-0.382005
34050	-1.4787	-0.381957
34100	-1.47879	-0.382038
34150	-1.47888	-0.381971
34200	-1.47828	-0.382025
34250	-1.47794	-0.382043
34300	-1.47807	-0.381921
34350	-1.47772	-0.381942
34400	-1.47735	-0.3819
34450	-1.47695	-0.381873
34500	-1.47669	-0.38189
34550	-1.47706	-0.381848
34600	-1.4768	-0.381708
34650	-1.47666	-0.381765
34700	-1.47711	-0.381702
34750	-1.47688	-0.381618
34800	-1.47696	-0.381741
34850	-1.47667	-0.381593
34900	-1.47689	-0.381566
34950	-1.47703	-0.381496
35000	-1.47711	-0.381457
35050	-1.47709	-0.381551
35100	-1.47673	-0.381513
35150	-1.47654	-0.381553
35200	-1.47621	-0.381391
35250	-1.47596	-0.381549
35300	-1.4759	-0.38159
35350	-1.47625	-0.381606
35400	-1.47654	-0.381705
35450	-1.4764	-0.381765
35500	-1.47644	-0.381807
35550	-1.47655	-0.381803
35600	-1.4759	-0.381856
35650	-1.47553	-0.381706
35700	-1.47557	-0.381736
35750	-1.47583	-0.38167
35800	-1.47546	-0.381744
35850	-1.4751	-0.381635
35900	-1.47517	-0.381515
35950	-1.47467	-0.381666
36000	-1.47456	-0.381627
36050	-1.4747	-0.381479
36100	-1.47448	-0.381612
36150	-1.47406	-0.381606
36200	-1.47409	-0.381556
36250	-1.47378	-0.381414
36300	-1.47315	-0.381567
36350	-1.47307	-0.38148
36400	-1.47263	-0.381353
36450	-1.47312	-0.381389
36500	-1.47348	-0.381367
36550	-1.47344	-0.381341
36600	-1.47334	-0.381495
36650	-1.47348	-0.381473
36700	-1.47351	-0.381334
36750	-1.47277	-0.381275
36800	-1.47282	-0.381231
36850	-1.47299	-0.381306
36900	-1.47579	-0.380764
36950	-1.46887	-0.378996
37000	-1.47003	-0.383639
37050	-1.47043	-0.384092
37100	-1.47023	-0.384168
37150	-1.46981	-0.384123
37200	-1.46945	-0.384113
37250	-1.46887	-0.384035
37300	-1.46872	-0.384018
37350	-1.46892	-0.383959
37400	-1.46902	-0.3839
37450	-1.4688	-0.383853
37500	-1.46878	-0.383863
37550	-1.46939	-0.384005
37600	-1.46865	-0.383958
37650	-1.46821	-0.384017
37700	-1.46793	-0.3839
37750	-1.46747	-0.383934
37800	-1.4677	-0.383883
37850	-1.4679	-0.383861
37900	-1.46767	-0.383943
37950	-1.46739	-0.38381
38000	-1.46739	-0.383845
38050	-1.46731	-0.383913
38100	-1.46686	-0.383743
38150	-1.46673	-0.383755
38200	-1.46697	-0.383826
38250	-1.46662	-0.383665
38300	-1.4663	-0.383743
38350	-1.46651	-0.383756
38400	-1.46639	-0.383903
38450	-1.46626	-0.383794
38500	-1.46537	-0.383828
38550	-1.46462	-0.383741
38600	-1.46441	-0.383595
38650	-1.46487	-0.383777
38700	-1.46527	-0.383618
38750	-1.46495	-0.383603
38800	-1.46453	-0.383663
38850	-1.46441	-0.383558
38900	-1.46424	-0.383554
38950	-1.46439	-0.383508
39000	-1.46453	-0.383511
39050	-1.46449	-0.383591
39100	-1.46481	-0.383471
39150	-1.46449	-0.383505
39200	-1.46425	-0.383472
39250	-1.46394	-0.383548
39300	-1.46382	-0.383466
39350	-1.46379	-0.383392
39400	-1.46423	-0.383293
39450	-1.46418	-0.383188
39500	-1.46378	-0.383206
39550	-1.46361	-0.383061
39600	-1.46363	-0.383173
39650	-1.46331	-0.383225
39700	-1.46318	-0.383147
39750	-1.46344	-0.383221
39800	-1.46337	-0.383182
39850	-1.46331	-0.383189
39900	-1.46338	-0.383292
39950	-1.46326	-0.383198
40000	-1.46322	-0.383065
40050	-1.46347	-0.382977
40100	-1.46332	-0.382999
40150	-1.46305	-0.382858
40200	-1.46335	-0.382752
40250	-1.46349	-0.38281
40300	-1.46357	-0.382839
40350	-1.46322	-0.382903
40400	-1.46339	-0.38297
40450	-1.46329	-0.382866
40500	-1.46324	-0.382603
40550	-1.46308	-0.382599
40600	-1.46279	-0.382445
40650	-1.46235	-0.382554
40700	-1.46203	-0.382583
40750	-1.46149	-0.382527
40800	-1.46181	-0.382526
40850	-1.4619	-0.382483
40900	-1.46229	-0.382442
40950	-1.46276	-0.382414
41000	-1.46258	-0.382512
41050	-1.46242	-0.382573
41100	-1.462	-0.382514
41150	-1.46212	-0.382565
41200	-1.46222	-0.382588
41250	-1.46149	-0.382444
41300	-1.46138	-0.382404
41350	-1.46156	-0.382287
41400	-1.46201	-0.382243
41450	-1.46189	-0.382136
41500	-1.46134	-0.38208
41550	-1.46146	-0.381952
41600	-1.46179	-0.3819
41650	-1.4616	-0.38189
41700	-1.46168	-0.381865
41750	-1.4616	-0.381853
41800	-1.46111	-0.381721
41850	-1.46104	-0.381607
41900	-1.46133	-0.381581
41950	-1.46106	-0.381341
42000	-1.46104	-0.381217
42050	-1.46093	-0.381171
42100	-1.46088	-0.381354
42150	-1.46022	-0.381681
42200	-1.45969	-0.38225
42250	-1.45961	-0.382922
42300	-1.45979	-0.383909
42350	-1.45965	-0.384971
42400	-1.45854	-0.386142
42450	-1.45701	-0.387987
42500	-1.4555	-0.390142
42550	-1.4538	-0.392562
42600	-1.45141	-0.395397
42650	-1.44914	-0.398357
42700	-1.44676	-0.401716
42750	-1.44431	-0.405184
42800	-1.44121	-0.40884
42850	-1.43703	-0.41268
42900	-1.43314	-0.416748
42950	-1.42945	-0.421035
43000	-1.42569	-0.425461
43050	-1.4212	-0.430201
43100	-1.41749	-0.435199
43150	-1.4138	-0.440357
43200	-1.41036	-0.445561
43250	-1.40656	-0.450736
43300	-1.40282	-0.455918
43350	-1.3993	-0.461261
43400	-1.39603	-0.466752
43450	-1.39347	-0.472361
43500	-1.39087	-0.477965
43550	-1.38842	-0.483548
43600	-1.38644	-0.489015
43650	-1.38432	-0.494484
43700	-1.38264	-0.500264
43750	-1.38101	-0.505997
43800	-1.37986	-0.511585
43850	-1.3785	-0.517056
43900	-1.37745	-0.522604
43950	-1.37655	-0.528247
44000	-1.37636	-0.53368
44050	-1.37567	-0.539044
44100	-1.37586	-0.544247
44150	-1.37634	-0.549588
44200	-1.37689	-0.554842
44250	-1.37696	-0.560051
44300	-1.37705	-0.565309
44350	-1.37748	-0.570404
44400	-1.37822	-0.575534
44450	-1.37893	-0.580594
44500	-1.38013	-0.585511
44550	-1.38141	-0.590369
44600	-1.38232	-0.595189
44650	-1.38383	-0.599888
44700	-1.38514	-0.604576
44750	-1.38644	-0.609363
44800	-1.38746	-0.614066
44850	-1.38901	-0.618626
44900	-1.39017	-0.623206
44950	-1.39195	-0.62768
45000	-1.39361	-0.632037
45050	-1.39581	-0.636418
45100	-1.3976	-0.640648
45150	-1.3998	-0.644915
45200	-1.40228	-0.648961
45250	-1.40464	-0.653016
45300	-1.40662	-0.656997
45350	-1.4088	-0.661242
45400	-1.41103	-0.66524
45450	-1.41366	-0.669024
45500	-1.4158	-0.672738
45550	-1.41798	-0.676386
45600	-1.41981	-0.67983
45650	-1.42206	-0.683115
45700	-1.42471	-0.686277
45750	-1.42805	-0.68939
45800	-1.43059	-0.692522
45850	-1.43264	-0.695793
45900	-1.4349	-0.699043
45950	-1.43758	-0.702134
46000	-1.44004	-0.705275
46050	-1.44298	-0.708341
46100	-1.44589	-0.711408
46150	-1.44832	-0.7144
46200	-1.4511	-0.717427
46250	-1.45392	-0.720334
46300	-1.45644	-0.723408
46350	-1.45914	-0.726327
46400	-1.46196	-0.729167
46450	-1.46471	-0.732189
46500	-1.46726	-0.735081
46550	-1.46954	-0.737769
46600	-1.47205	-0.740494
46650	-1.47503	-0.743272
46700	-1.47752	-0.745947
46750	-1.4794	-0.748538
46800	-1.48218	-0.751044
46850	-1.48514	-0.753616
46900	-1.48779	-0.756224
46950	-1.49082	-0.758766
47000	-1.49375	-0.761135
47050	-1.49612	-0.763579
47100	-1.49869	-0.765997
47150	-1.50107	-0.76837
47200	-1.50414	-0.770757
47250	-1.50737	-0.772947
47300	-1.51029	-0.775224
47350	-1.5126	-0.777496
47400	-1.51515	-0.779776
47450	-1.51766	-0.781701
47500	-1.52041	-0.783809
47550	-1.52339	-0.785789
47600	-1.52574	-0.787575
47650	-1.52811	-0.789398
47700	-1.5307	-0.791133
47750	-1.53309	-0.792801
47800	-1.53494	-0.794397
47850	-1.5372	-0.795932
47900	-1.54011	-0.797305
47950	-1.54243	-0.798519
48000	-1.54521	-0.799723
48050	-1.5476	-0.800924
48100	-1.54981	-0.802094
48150	-1.55247	-0.803019
48200	-1.55492	-0.803938
48250	-1.55712	-0.804775
48300	-1.55926	-0.80542
48350	-1.56159	-0.806179
48400	-1.56342	-0.806873
48450	-1.56601	-0.80733
48500	-1.56849	-0.807822
48550	-1.57088	-0.808246
48600	-1.57329	-0.808545
48650	-1.57573	-0.809058
48700	-1.5779	-0.809215
48750	-1.57981	-0.80936
48800	-1.58165	-0.809496
48850	-1.58358	-0.80957
48900	-1.5859	-0.809546
48950	-1.58778	-0.809521
49000	-1.58989	-0.809328
49050	-1.5924	-0.809102
49100	-1.59487	-0.808875
49150	-1.59712	-0.808582
49200	-1.59857	-0.808186
49250	-1.60024	-0.807886
49300	-1.60253	-0.807462
49350	-1.60438	-0.807117
49400	-1.6065	-0.806612
49450	-1.60823	-0.806037
49500	-1.60983	-0.805415
49550	-1.61161	-0.804791
49600	-1.61356	-0.804177
49650	-1.61551	-0.803554
49700	-1.61759	-0.802743
49750	-1.61933	-0.802094
49800	-1.62112	-0.801266
49850	-1.62312	-0.800373
49900	-1.62466	-0.799497
49950	-1.62616	-0.798588
50000	-1.62792	-0.797626
50050	-1.62934	-0.796786
50100	-1.63095	-0.796017
50150	-1.63259	-0.795101
50200	-1.63415	-0.794213
50250	-1.63586	-0.793348
50300	-1.63762	-0.792334
50350	-1.63957	-0.791466
50400	-1.64078	-0.790524
50450	-1.64213	-0.789649
50500	-1.64408	-0.788758
50550	-1.64577	-0.787843
50600	-1.64772	-0.786935
50650	-1.64954	-0.786074
50700	-1.65136	-0.785234
50750	-1.65228	-0.784354
50800	-1.65338	-0.783473
50850	-1.65397	-0.782623
50900	-1.65474	-0.781869
50950	-1.65626	-0.781037
51000	-1.65803	-0.780348
51050	-1.65895	-0.779669
51100	-1.65969	-0.779021
51150	-1.66096	-0.778489
51200	-1.6625	-0.77777
51250	-1.66343	-0.777191
51300	-1.66484	-0.77648
51350	-1.66626	-0.775901
51400	-1.66778	-0.775311
51450	-1.66871	-0.774696
51500	-1.66968	-0.774067
51550	-1.67109	-0.773569
51600	-1.67199	-0.773183
51650	-1.67296	-0.772801
51700	-1.6738	-0.772503
51750	-1.67494	-0.772248
51800	-1.67573	-0.772165
51850	-1.67699	-0.772138
51900	-1.6866	-0.776606
51950	-1.68248	-0.770182
52000	-1.68322	-0.771524
52050	-1.68375	-0.771634
52100	-1.68444	-0.771552
52150	-1.68533	-0.771558
52200	-1.68596	-0.771622
52250	-1.68647	-0.771864
52300	-1.6873	-0.771959
52350	-1.688	-0.772084
52400	-1.68892	-0.772309
52450	-1.68971	-0.772565
52500	-1.69022	-0.773016
52550	-1.69106	-0.77341
52600	-1.69185	-0.773668
52650	-1.69282	-0.773899
52700	-1.69384	-0.774275
52750	-1.69458	-0.774662
52800	-1.69524	-0.774895
52850	-1.6961	-0.775164
52900	-1.69679	-0.775646
52950	-1.69729	-0.776128
53000	-1.69819	-0.776554
53050	-1.69862	-0.777003
53100	-1.69896	-0.777448
53150	-1.69987	-0.777983
53200	-1.7005	-0.778525
53250	-1.70092	-0.779066
53300	-1.70165	-0.779643
53350	-1.70231	-0.780261
53400	-1.70314	-0.780869
53450	-1.70332	-0.781428
53500	-1.70442	-0.78198
53550	-1.70567	-0.782614
53600	-1.70623	-0.783177
53650	-1.70683	-0.783825
53700	-1.70749	-0.784444
53750	-1.70808	-0.785198
53800	-1.70838	-0.785835
53850	-1.70913	-0.786633
53900	-1.71015	-0.787335
53950	-1.7112	-0.788083
54000	-1.71177	-0.788797
54050	-1.71253	-0.789556
54100	-1.71333	-0.79018
54150	-1.71397	-0.790942
54200	-1.71481	-0.79168
54250	-1.71579	-0.792513
54300	-1.71604	-0.793293
54350	-1.71652	-0.794018
54400	-1.71711	-0.794858
54450	-1.71791	-0.795686
54500	-1.7189	-0.796457
54550	-1.71958	-0.797199
54600	-1.72072	-0.798153
54650	-1.72169	-0.798975
54700	-1.72177	-0.79978
54750	-1.72263	-0.800654
54800	-1.72371	-0.801478
54850	-1.72423	-0.802283
54900	-1.72536	-0.803145
54950	-1.72695	-0.804059
55000	-1.72794	-0.80495
55050	-1.72898	-0.805678
55100	-1.72987	-0.806534
55150	-1.7305	-0.80732
55200	-1.73121	-0.808247
55250	-1.7321	-0.809044
55300	-1.73378	-0.809918
55350	-1.73511	-0.810608
55400	-1.7366	-0.8114
55450	-1.73802	-0.812104
55500	-1.73895	-0.812818
55550	-1.73988	-0.813435
55600	-1.74122	-0.814165
55650	-1.74224	-0.814881
55700	-1.74337	-0.815827
55750	-1.74454	-0.816694
55800	-1.74527	-0.817432
55850	-1.74587	-0.818241
55900	-1.7472	-0.819188
55950	-1.74835	-0.819888
56000	-1.74964	-0.820631
56050	-1.75074	-0.821302
56100	-1.7517	-0.822145
56150	-1.7527	-0.822956
56200	-1.75453	-0.823546
56250	-1.7559	-0.824242
56300	-1.75739	-0.824871
56350	-1.75838	-0.825591
56400	-1.75948	-0.82636
56450	-1.76072	-0.827124
56500	-1.76222	-0.8281
56550	-1.76337	-0.829089
56600	-1.76432	-0.830328
56650	-1.76548	-0.831685
56700	-1.7669	-0.833317
56750	-1.7681	-0.835003
56800	-1.76947	-0.836873
56850	-1.77073	-0.838877
56900	-1.77179	-0.840979
56950	-1.77298	-0.843112
57000	-1.77449	-0.845348
57050	-1.77554	-0.847626
57100	-1.77632	-0.849892
57150	-1.77737	-0.852127
57200	-1.77808	-0.854384
57250	-1.7793	-0.856478
57300	-1.78042	-0.858531
57350	-1.78139	-0.86047
57400	-1.78234	-0.862229
57450	-1.78348	-0.863674
57500	-1.78465	-0.864886
57550	-1.78612	-0.86589
57600	-1.78715	-0.866574
57650	-1.78753	-0.867235
57700	-1.78838	-0.867412
57750	-1.78993	-0.867437
57800	-1.79096	-0.867271
57850	-1.79168	-0.866741
57900	-1.7926	-0.866161
57950	-1.79341	-0.865541
58000	-1.79464	-0.864772
58050	-1.79587	-0.863723
58100	-1.79667	-0.862549
58150	-1.79758	-0.861042
58200	-1.79865	-0.859451
58250	-1.7998	-0.857522
58300	-1.80122	-0.855244
58350	-1.8025	-0.852682
58400	-1.80366	-0.849711
58450	-1.80462	-0.846518
58500	-1.80623	-0.842806
58550	-1.80798	-0.838892
58600	-1.80957	-0.834734
58650	-1.81082	-0.830383
58700	-1.81254	-0.825744
58750	-1.81455	-0.820949
58800	-1.81625	-0.816035
58850	-1.81808	-0.810599
58900	-1.81964	-0.805227
58950	-1.82147	-0.799639
59000	-1.82287	-0.79385
59050	-1.82474	-0.787957
59100	-1.82619	-0.781767
59150	-1.82797	-0.775609
59200	-1.82979	-0.769286
59250	-1.83154	-0.762759
59300	-1.83318	-0.756218
59350	-1.8343	-0.749377
59400	-1.83516	-0.74257
59450	-1.83609	-0.735635
59500	-1.83741	-0.728717
59550	-1.83863	-0.721752
59600	-1.83988	-0.714808
59650	-1.84114	-0.707846
59700	-1.84187	-0.700937
59750	-1.84248	-0.693956
59800	-1.84327	-0.687167
59850	-1.84388	-0.680255
59900	-1.84464	-0.673346
59950	-1.84499	-0.666538
60000	-1.84492	-0.659785
60050	-1.84549	-0.653272
60100	-1.84647	-0.646682
60150	-1.84712	-0.640132
60200	-1.84706	-0.633741
60250	-1.84709	-0.6275
60300	-1.84753	-0.621312
60350	-1.84844	-0.615263
60400	-1.84887	-0.609129
60450	-1.84887	-0.60332
60500	-1.84831	-0.597562
60550	-1.84798	-0.59191
60600	-1.84813	-0.586479
60650	-1.8489	-0.580897
60700	-1.84926	-0.575596
60750	-1.84962	-0.570528
60800	-1.84972	-0.565369
60850	-1.84962	-0.560412
60900	-1.84998	-0.555593
60950	-1.85055	-0.550886
61000	-1.8508	-0.546184
61050	-1.85063	-0.541554
61100	-1.85046	-0.537218
61150	-1.85043	-0.532954
61200	-1.85046	-0.528831
61250	-1.8505	-0.524691
61300	-1.85078	-0.520571
61350	-1.85124	-0.516691
61400	-1.85135	-0.512875
61450	-1.85152	-0.50913
61500	-1.85208	-0.505516
61550	-1.85227	-0.502
61600	-1.85169	-0.498458
61650	-1.85185	-0.49508
61700	-1.85211	-0.491762
61750	-1.85193	-0.488309
61800	-1.85174	-0.485227
61850	-1.85164	-0.482228
61900	-1.85154	-0.479369
61950	-1.85217	-0.476363
62000	-1.85291	-0.4735
62050	-1.85311	-0.471019
62100	-1.8534	-0.468336
62150	-1.85318	-0.465681
62200	-1.85301	-0.463146
62250	-1.85359	-0.46073
62300	-1.85457	-0.458271
62350	-1.85505	-0.455984
62400	-1.85514	-0.453656
62450	-1.8553	-0.451436
62500	-1.85559	-0.44933
62550	-1.85631	-0.447153
62600	-1.85746	-0.445122
62650	-1.85804	-0.44325
62700	-1.85818	-0.441161
62750	-1.85862	-0.439043
62800	-1.85955	-0.437219
62850	-1.8605	-0.435545
62900	-1.86166	-0.433729
62950	-1.86229	-0.432046
63000	-1.86288	-0.430265
63050	-1.8638	-0.42852
63100	-1.86506	-0.426984
63150	-1.86707	-0.425614
63200	-1.86875	-0.423952
63250	-1.8701	-0.422542
63300	-1.87111	-0.421193
63350	-1.87247	-0.419745
63400	-1.87382	-0.418281
63450	-1.87554	-0.41692
63500	-1.87718	-0.415699
63550	-1.87861	-0.414408
63600	-1.88062	-0.413136
63650	-1.88268	-0.411865
63700	-1.88465	-0.410715
63750	-1.8864	-0.409575
63800	-1.88856	-0.408398
63850	-1.89072	-0.4074
63900	-1.89353	-0.406305
63950	-1.89578	-0.405088
64000	-1.89852	-0.403787
64050	-1.90159	-0.402702
64100	-1.90441	-0.401776
64150	-1.90701	-0.400792
64200	-1.90944	-0.399662
64250	-1.9125	-0.39872
64300	-1.9163	-0.397716
64350	-1.91984	-0.396728
64400	-1.92371	-0.395797
64450	-1.92772	-0.394896
64500	-1.9326	-0.393982
64550	-1.93724	-0.393261
64600	-1.9417	-0.39241
64650	-1.94677	-0.391659
64700	-1.95156	-0.390949
64750	-1.9561	-0.390101
64800	-1.96113	-0.389229
64850	-1.9661	-0.388532
64900	-1.97095	-0.387736
64950	-1.97618	-0.386997
65000	-1.98177	-0.386315
65050	-1.98676	-0.385542
65100	-1.99244	-0.384883
65150	-1.99823	-0.384215
65200	-2.0037	-0.383505
65250	-2.00911	-0.382763
65300	-2.01459	-0.382053
65350	-2.0201	-0.381421
65400	-2.02569	-0.380871
65450	-2.03048	-0.380338
65500	-2.03548	-0.379793
65550	-2.04102	-0.379135
65600	-2.04652	-0.3785
65650	-2.05228	-0.377987
65700	-2.05793	-0.377364
65750	-2.06292	-0.376826
65800	-2.0676	-0.376288
65850	-2.07222	-0.375563
65900	-2.07735	-0.375064
65950	-2.08215	-0.374547
66000	-2.08681	-0.373955
66050	-2.0916	-0.373459
66100	-2.09611	-0.372933
66150	-2.10017	-0.372368
66200	-2.10414	-0.371916
66250	-2.10796	-0.371407
66300	-2.11131	-0.37083
66350	-2.11449	-0.370277
66400	-2.11741	-0.369765
66450	-2.12043	-0.369119
66500	-2.12358	-0.368713
66550	-2.12649	-0.368228
66600	-2.12881	-0.367823
66650	-2.13103	-0.367409
66700	-2.13345	-0.367033
66750	-2.13549	-0.36662
66800	-2.13735	-0.366152
66850	-2.13912	-0.365775
66900	-2.14054	-0.365445
66950	-2.142	-0.364992
67000	-2.14389	-0.364549
67050	-2.14477	-0.364198
67100	-2.14487	-0.363947
67150	-2.14523	-0.363645
67200	-2.14614	-0.363221
67250	-2.14685	-0.362744
67300	-2.14724	-0.362266
67350	-2.14732	-0.361846
67400	-2.14697	-0.361585
67450	-2.1466	-0.361266
67500	-2.14651	-0.360874
67550	-2.1463	-0.360539
67600	-2.14549	-0.360154
67650	-2.14501	-0.359909
67700	-2.14448	-0.359577
67750	-2.14395	-0.359188
67800	-2.14296	-0.35887
67850	-2.14255	-0.358588
67900	-2.14126	-0.358315
67950	-2.13991	-0.358043
68000	-2.1385	-0.357791
68050	-2.13692	-0.357492
68100	-2.13515	-0.357181
68150	-2.13317	-0.356757
68200	-2.13145	-0.356257
68250	-2.13005	-0.355993
68300	-2.12887	-0.355655
68350	-2.12707	-0.355422
68400	-2.12492	-0.355204
68450	-2.12265	-0.355004
68500	-2.12067	-0.354787
68550	-2.11803	-0.354549
68600	-2.11555	-0.354234
68650	-2.11412	-0.353958
68700	-2.11194	-0.353863
68750	-2.10911	-0.353708
68800	-2.10631	-0.353344
68850	-2.10371	-0.353158
68900	-2.10109	-0.352945
68950	-2.09895	-0.352614
69000	-2.09675	-0.35254
69050	-2.09442	-0.352456
69100	-2.09141	-0.352217
69150	-2.08919	-0.351894
69200	-2.08655	-0.351643
69250	-2.08392	-0.351298
69300	-2.08121	-0.351217
69350	-2.07805	-0.351122
69400	-2.07484	-0.350841
69450	-2.0723	-0.350646
69500	-2.06955	-0.350467
69550	-2.06645	-0.350452
69600	-2.06386	-0.35043
69650	-2.06119	-0.350215
69700	-2.05839	-0.349755
69750	-2.05532	-0.34946
69800	-2.05201	-0.349313
69850	-2.04878	-0.349171
69900	-2.04494	-0.349019
69950	-2.04164	-0.348885
70000	-2.03831	-0.34878
70050	-2.03549	-0.348738
70100	-2.03244	-0.348791
70150	-2.02922	-0.348767
70200	-2.02572	-0.348747
70250	-2.02243	-0.348594
70300	-2.01906	-0.348366
70350	-2.01568	-0.348087
70400	-2.01288	-0.347749
70450	-2.00985	-0.347462
70500	-2.00687	-0.347127
70550	-2.00363	-0.346828
70600	-2.00084	-0.346547
70650	-1.99767	-0.346469
70700	-1.99453	-0.346325
70750	-1.99197	-0.345957
70800	-1.9886	-0.345625
70850	-1.98555	-0.345489
70900	-1.98258	-0.345238
70950	-1.97899	-0.345055
71000	-1.97592	-0.34497
71050	-1.97312	-0.34476
71100	-1.97033	-0.34462
71150	-1.96706	-0.344636
71200	-1.96392	-0.344693
71250	-1.96061	-0.344591
71300	-1.95692	-0.344212
71350	-1.95356	-0.3441
71400	-1.95019	-0.343842
71450	-1.94678	-0.343679
71500	-1.94327	-0.343393
71550	-1.93967	-0.34333
71600	-1.93636	-0.343287
71650	-1.93345	-0.343172
71700	-1.93053	-0.343033
71750	-1.92772	-0.342815
71800	-1.92465	-0.34259
71850	-1.92098	-0.342361
71900	-1.91797	-0.342043
71950	-1.91451	-0.341912
72000	-1.91166	-0.341847
72050	-1.90919	-0.341643
72100	-1.9061	-0.341638
72150	-1.90277	-0.341682
72200	-1.89937	-0.34146
72250	-1.89663	-0.341264
72300	-1.89326	-0.34127
72350	-1.88975	-0.341254
72400	-1.88644	-0.34117
72450	-1.88343	-0.341006
72500	-1.88048	-0.340846
72550	-1.87719	-0.340661
72600	-1.87367	-0.340596
72650	-1.87072	-0.340581
72700	-1.86768	-0.340497
72750	-1.86509	-0.340331
72800	-1.86222	-0.340144
72850	-1.85982	-0.340003
72900	-1.85695	-0.339956
72950	-1.85389	-0.339854
73000	-1.85094	-0.339627
73050	-1.84799	-0.339474
73100	-1.84526	-0.339212
73150	-1.84206	-0.338986
73200	-1.83975	-0.338932
73250	-1.83754	-0.338881
73300	-1.83445	-0.33897
73350	-1.83139	-0.339121
73400	-1.82876	-0.33912
73450	-1.82607	-0.338862
73500	-1.82306	-0.33871
73550	-1.82017	-0.338629
73600	-1.81738	-0.338406
73650	-1.81475	-0.338339
73700	-1.81178	-0.33804
73750	-1.80862	-0.337886
73800	-1.80591	-0.338024
73850	-1.80282	-0.338115
73900	-1.80034	-0.337507
73950	-1.79793	-0.337629
74000	-1.79521	-0.337721
74050	-1.79194	-0.337702
74100	-1.78912	-0.337813
74150	-1.78637	-0.337701
74200	-1.78341	-0.337661
74250	-1.78154	-0.337408
74300	-1.77881	-0.336923
74350	-1.7759	-0.336662
74400	-1.77313	-0.33663
74450	-1.77077	-0.336508
74500	-1.76791	-0.336452
74550	-1.76556	-0.336432
74600	-1.76352	-0.33636
74650	-1.76114	-0.336487
74700	-1.75853	-0.336254
74750	-1.75571	-0.335925
74800	-1.75284	-0.335791
74850	-1.75039	-0.335824
74900	-1.74866	-0.335827
74950	-1.74654	-0.335809
75000	-1.74401	-0.335723
75050	-1.74129	-0.335584
75100	-1.73902	-0.335914
75150	-1.73646	-0.336613
75200	-1.73394	-0.335242
75250	-1.73174	-0.334417
75300	-1.72939	-0.334852
75350	-1.72736	-0.33518
75400	-1.72554	-0.335542
75450	-1.72319	-0.335437
75500	-1.72014	-0.335045
75550	-1.71783	-0.334874
75600	-1.71623	-0.33466
75650	-1.71459	-0.334201
75700	-1.71246	-0.332435
75750	-1.70945	-0.332573
75800	-1.70662	-0.334138
75850	-1.70437	-0.334311
75900	-1.70207	-0.335698
75950	-1.70026	-0.338229
76000	-1.69749	-0.33624
76050	-1.69606	-0.334725
76100	-1.69405	-0.333931
76150	-1.69127	-0.333519
76200	-1.68932	-0.332386
76250	-1.68786	-0.329996
76300	-1.68583	-0.330263
76350	-1.68341	-0.332414
76400	-1.68093	-0.33264
76450	-1.67879	-0.332904
76500	-1.67704	-0.332837
76550	-1.67466	-0.332736
76600	-1.67268	-0.332828
76650	-1.6711	-0.332824
76700	-1.66893	-0.332764
76750	-1.66656	-0.33268
76800	-1.66414	-0.332488
76850	-1.66196	-0.332412
76900	-1.65952	-0.33237
76950	-1.65751	-0.332435
77000	-1.65536	-0.332539
77050	-1.65361	-0.333031
77100	-1.65171	-0.332927
77150	-1.64998	-0.332719
77200	-1.64841	-0.332512
77250	-1.64694	-0.332485
77300	-1.64538	-0.332695
77350	-1.64337	-0.332464
77400	-1.64156	-0.332259
77450	-1.64009	-0.332183
77500	-1.63828	-0.331979
77550	-1.63667	-0.331907
77600	-1.63495	-0.331778
77650	-1.63305	-0.331993
77700	-1.63118	-0.331904
77750	-1.62928	-0.331307
77800	-1.62743	-0.330965
77850	-1.62569	-0.331028
77900	-1.62382	-0.330965
77950	-1.62179	-0.330989
78000	-1.62012	-0.330948
78050	-1.61891	-0.330789
78100	-1.6171	-0.330806
78150	-1.61567	-0.330779
78200	-1.61445	-0.330911
78250	-1.61268	-0.331857
78300	-1.6108	-0.3318
78350	-1.60946	-0.331269
78400	-1.60804	-0.330936
78450	-1.60679	-0.330799
78500	-1.60542	-0.330694
78550	-1.60368	-0.33055
78600	-1.60204	-0.330408
78650	-1.60073	-0.330174
78700	-1.59949	-0.330038
78750	-1.59816	-0.330025
78800	-1.59678	-0.330164
78850	-1.59561	-0.330103
78900	-1.59448	-0.329916
78950	-1.59314	-0.329825
79000	-1.59234	-0.329815
79050	-1.5912	-0.329884
79100	-1.58998	-0.329734
79150	-1.58909	-0.329539
79200	-1.58802	-0.329601
79250	-1.58741	-0.329495
79300	-1.5866	-0.32955
79350	-1.58525	-0.329513
79400	-1.58424	-0.329375
79450	-1.58299	-0.329378
79500	-1.58189	-0.32935
79550	-1.58051	-0.329341
79600	-1.57963	-0.329284
79650	-1.57878	-0.329323
79700	-1.57832	-0.32922
79750	-1.57748	-0.329252
79800	-1.57677	-0.329198
79850	-1.57561	-0.329217
79900	-1.57477	-0.329205
79950	-1.57363	-0.329069
80000	-1.57234	-0.328969
80050	-1.57107	-0.328928
80100	-1.57015	-0.328955
80150	-1.56924	-0.328992
80200	-1.56821	-0.329198
80250	-1.56725	-0.329528
80300	-1.56668	-0.329446
80350	-1.56619	-0.329072
80400	-1.56544	-0.329578
80450	-1.56416	-0.329576
80500	-1.56337	-0.329161
80550	-1.56254	-0.328783
80600	-1.56102	-0.328502
80650	-1.55983	-0.328357
80700	-1.55892	-0.32831
80750	-1.55802	-0.328162
80800	-1.55677	-0.328129
80850	-1.55498	-0.328159
80900	-1.55329	-0.327819
80950	-1.55257	-0.327675
81000	-1.55114	-0.327515
81050	-1.54934	-0.327631
81100	-1.54792	-0.327662
81150	-1.54706	-0.327732
81200	-1.54589	-0.327574
81250	-1.54487	-0.327397
81300	-1.54387	-0.327281
81350	-1.54207	-0.327109
81400	-1.54059	-0.326935
81450	-1.53972	-0.326808
81500	-1.53855	-0.326927
81550	-1.53774	-0.327051
81600	-1.53635	-0.327116
81650	-1.53523	-0.327041
81700	-1.53408	-0.326944
81750	-1.53271	-0.326831
81800	-1.53088	-0.326736
81850	-1.52968	-0.326643
81900	-1.52872	-0.326415
81950	-1.52817	-0.326304
82000	-1.52663	-0.326422
82050	-1.52579	-0.326373
82100	-1.52531	-0.326393
82150	-1.52383	-0.326388
82200	-1.52245	-0.326201
82250	-1.52151	-0.326309
82300	-1.52094	-0.326324
82350	-1.52026	-0.326189
82400	-1.51892	-0.32602
82450	-1.51765	-0.325947
82500	-1.51632	-0.325901
82550	-1.51533	-0.325859
82600	-1.51424	-0.325702
82650	-1.51384	-0.325657
82700	-1.51303	-0.325596
82750	-1.51207	-0.325573
82800	-1.5109	-0.325457
82850	-1.50984	-0.325333
82900	-1.50914	-0.325339
82950	-1.50827	-0.325339
83000	-1.50722	-0.325418
83050	-1.50615	-0.325401
83100	-1.50499	-0.325473
83150	-1.5041	-0.325494
83200	-1.50368	-0.325468
83250	-1.50273	-0.325547
83300	-1.50208	-0.325401
83350	-1.50119	-0.325295
83400	-1.5005	-0.325046
83450	-1.49918	-0.325056
83500	-1.49765	-0.324927
83550	-1.49732	-0.324881
83600	-1.49655	-0.324722
83650	-1.49613	-0.324813
83700	-1.49572	-0.324849
83750	-1.49454	-0.324839
83800	-1.49355	-0.32467
83850	-1.49258	-0.324583
83900	-1.49219	-0.324553
83950	-1.49225	-0.324453
84000	-1.49134	-0.324369
84050	-1.49105	-0.324342
84100	-1.49062	-0.324308
84150	-1.49019	-0.324278
84200	-1.48923	-0.324126
84250	-1.48864	-0.324052
84300	-1.48785	-0.324125
84350	-1.4872	-0.324116
84400	-1.48654	-0.324057
84450	-1.48532	-0.32412
84500	-1.4847	-0.324041
84550	-1.48447	-0.323906
84600	-1.48429	-0.323916
84650	-1.48352	-0.323916
84700	-1.48259	-0.323722
84750	-1.48157	-0.323647
84800	-1.48078	-0.323686
84850	-1.48058	-0.323657
84900	-1.48058	-0.323838
84950	-1.47989	-0.323894
85000	-1.47862	-0.323712
85050	-1.47802	-0.323512
85100	-1.47805	-0.323445
85150	-1.47766	-0.323407
85200	-1.47639	-0.323463
85250	-1.47564	-0.323444
85300	-1.47494	-0.323167
85350	-1.47438	-0.323213
85400	-1.47378	-0.323393
85450	-1.47296	-0.323323
85500	-1.47263	-0.323217
85550	-1.47136	-0.323203
85600	-1.47026	-0.32319
85650	-1.46942	-0.323074
85700	-1.46908	-0.32298
85750	-1.46847	-0.322854
85800	-1.46795	-0.323097
85850	-1.46724	-0.323134
85900	-1.4672	-0.322901
85950	-1.46685	-0.322795
86000	-1.46609	-0.322691
86050	-1.46541	-0.322611
86100	-1.46516	-0.322634
86150	-1.46457	-0.322532
86200	-1.46366	-0.322547
86250	-1.46263	-0.322416
86300	-1.46223	-0.322277
86350	-1.46143	-0.322285
86400	-1.46147	-0.321984
86450	-1.46101	-0.322117
86500	-1.46039	-0.322221
86550	-1.46009	-0.322213
86600	-1.46002	-0.321947
86650	-1.45925	-0.321771
86700	-1.45879	-0.321686
86750	-1.45888	-0.321521
86800	-1.45832	-0.321558
86850	-1.4577	-0.321525
86900	-1.45658	-0.321388
86950	-1.45563	-0.321482
87000	-1.45508	-0.321505
87050	-1.45419	-0.321692
87100	-1.45358	-0.321689
87150	-1.45399	-0.321703
87200	-1.45384	-0.321681
87250	-1.45278	-0.32147
87300	-1.4521	-0.321489
87350	-1.45124	-0.321394
87400	-1.45064	-0.321275
87450	-1.45054	-0.321365
87500	-1.45006	-0.321485
87550	-1.44953	-0.321333
87600	-1.44884	-0.321344
87650	-1.44844	-0.321315
87700	-1.44808	-0.321243
87750	-1.44727	-0.32128
87800	-1.44661	-0.321238
87850	-1.44644	-0.32139
87900	-1.446	-0.321389
87950	-1.44539	-0.321132
88000	-1.44511	-0.321261
88050	-1.44501	-0.321244
88100	-1.44444	-0.321262
88150	-1.44391	-0.321222
88200	-1.44349	-0.321203
88250	-1.44299	-0.321079
88300	-1.44206	-0.320929
88350	-1.44123	-0.32088
88400	-1.44126	-0.320942
88450	-1.44166	-0.320759
88500	-1.44098	-0.320633
88550	-1.44027	-0.320604
88600	-1.43963	-0.32037
88650	-1.43883	-0.320324
88700	-1.43846	-0.320315
88750	-1.43808	-0.320212
88800	-1.4382	-0.32023
88850	-1.43772	-0.32018
88900	-1.43744	-0.320025
88950	-1.43681	-0.320036
89000	-1.43654	-0.320076
89050	-1.43643	-0.320247
89100	-1.43622	-0.320179
89150	-1.43584	-0.320219
89200	-1.43538	-0.320144
89250	-1.43532	-0.319986
89300	-1.43456	-0.319997
89350	-1.43344	-0.319959
89400	-1.43295	-0.319777
89450	-1.43246	-0.319985
89500	-1.43212	-0.319804
89550	-1.43229	-0.319755
89600	-1.43203	-0.319825
89650	-1.43146	-0.319631
89700	-1.43123	-0.319497
89750	-1.4315	-0.319701
89800	-1.43148	-0.319613
89850	-1.43113	-0.319591
89900	-1.43117	-0.319654
89950	-1.43108	-0.319527
90000	-1.43012	-0.319576
90050	-1.42973	-0.319563
90100	-1.42942	-0.319563
90150	-1.42978	-0.319619
90200	-1.42929	-0.319665
90250	-1.42797	-0.319553
90300	-1.42706	-0.319587
90350	-1.42699	-0.319636
90400	-1.42649	-0.319671
90450	-1.42587	-0.319806
90500	-1.4257	-0.319695
90550	-1.42524	-0.319724
90600	-1.42438	-0.319696
90650	-1.4239	-0.319729
90700	-1.42363	-0.319801
90750	-1.42367	-0.31954
90800	-1.42339	-0.319635
90850	-1.42332	-0.319696
90900	-1.42277	-0.319597
90950	-1.42245	-0.319568
91000	-1.42257	-0.319589
91050	-1.42274	-0.3197
91100	-1.42209	-0.319567
91150	-1.42186	-0.319685
91200	-1.42191	-0.319827
91250	-1.42079	-0.319787
91300	-1.42096	-0.319789
91350	-1.42089	-0.319915
91400	-1.42069	-0.319726
91450	-1.42034	-0.319767
91500	-1.42029	-0.319827
91550	-1.41968	-0.319729
91600	-1.41884	-0.319761
91650	-1.41908	-0.319602
91700	-1.41888	-0.319648
91750	-1.41799	-0.319645
91800	-1.41729	-0.319782
91850	-1.41727	-0.319904
91900	-1.41962	-0.320231
91950	-1.41222	-0.318419
92000	-1.41362	-0.32294
92050	-1.41355	-0.323267
92100	-1.41336	-0.323429
92150	-1.41343	-0.323364
92200	-1.41331	-0.323455
92250	-1.41296	-0.323396
92300	-1.4126	-0.323453
92350	-1.41214	-0.323419
92400	-1.41196	-0.323374
92450	-1.4113	-0.323443
92500	-1.41086	-0.323412
92550	-1.41056	-0.323478
92600	-1.4104	-0.323392
92650	-1.41009	-0.323433
92700	-1.40974	-0.323347
92750	-1.40985	-0.323309
92800	-1.40973	-0.323373
92850	-1.40901	-0.323407
92900	-1.40862	-0.32326
92950	-1.40892	-0.323264
93000	-1.4085	-0.323297
93050	-1.40817	-0.323278
93100	-1.40794	-0.323137
93150	-1.4083	-0.323111
93200	-1.40767	-0.322959
93250	-1.40749	-0.323221
93300	-1.40713	-0.323082
93350	-1.40663	-0.322997
93400	-1.40599	-0.323042
93450	-1.40524	-0.323076
93500	-1.40466	-0.323057
93550	-1.40459	-0.323098
93600	-1.40464	-0.32306
93650	-1.40523	-0.322891
93700	-1.40522	-0.32295
93750	-1.40517	-0.322915
93800	-1.40542	-0.322885
93850	-1.40522	-0.322809
93900	-1.40494	-0.322735
93950	-1.40479	-0.322871
94000	-1.40495	-0.32271
94050	-1.40448	-0.322763
94100	-1.40382	-0.322665
94150	-1.4039	-0.322691
94200	-1.4035	-0.322738
94250	-1.4029	-0.322752
94300	-1.40288	-0.322645
94350	-1.40246	-0.32263
94400	-1.40244	-0.322718
94450	-1.40224	-0.322643
94500	-1.40238	-0.322635
94550	-1.40226	-0.322707
94600	-1.40199	-0.322679
94650	-1.40241	-0.322712
94700	-1.40241	-0.322681
94750	-1.4023	-0.322613
94800	-1.40229	-0.322568
94850	-1.40157	-0.322579
94900	-1.40123	-0.322501
94950	-1.40086	-0.322329
95000	-1.40039	-0.322402
95050	-1.4003	-0.322367
95100	-1.39995	-0.322296
95150	-1.39933	-0.322258
95200	-1.39918	-0.322266
95250	-1.3991	-0.322123
95300	-1.39912	-0.322099
95350	-1.39913	-0.322009
95400	-1.39892	-0.321971
95450	-1.39869	-0.32194
95500	-1.39821	-0.321929
95550	-1.39815	-0.321932
95600	-1.39822	-0.321937
95650	-1.39797	-0.321925
95700	-1.39818	-0.321801
95750	-1.39807	-0.321695
95800	-1.39745	-0.321683
95850	-1.39737	-0.321614
95900	-1.39706	-0.321554
95950	-1.39674	-0.321455
96000	-1.39654	-0.321377
96050	-1.3961	-0.321228
96100	-1.39594	-0.321185
96150	-1.39616	-0.320917
96200	-1.39605	-0.320694
96250	-1.39571	-0.320473
96300	-1.39559	-0.320107
96350	-1.39506	-0.319535
96400	-1.39443	-0.319052
96450	-1.39393	-0.318468
96500	-1.39404	-0.317815
96550	-1.39381	-0.317042
96600	-1.39379	-0.316229
96650	-1.3939	-0.315193
96700	-1.39411	-0.314099
96750	-1.39457	-0.313025
96800	-1.39463	-0.311883
96850	-1.39395	-0.310674
96900	-1.39334	-0.309425
96950	-1.39388	-0.308048
97000	-1.39385	-0.306531
97050	-1.39361	-0.30506
97100	-1.39331	-0.303532
97150	-1.39285	-0.301952
97200	-1.39295	-0.300342
97250	-1.39321	-0.298704
97300	-1.3927	-0.297073
97350	-1.39186	-0.295443
97400	-1.39114	-0.293805
97450	-1.39079	-0.292211
97500	-1.38947	-0.290574
97550	-1.38688	-0.288968
97600	-1.3849	-0.287476
97650	-1.38221	-0.286015
97700	-1.37908	-0.284427
97750	-1.37621	-0.282872
97800	-1.37264	-0.281488
97850	-1.36909	-0.280032
97900	-1.36519	-0.278624
97950	-1.36108	-0.27724
98000	-1.35769	-0.275898
98050	-1.35396	-0.274552
98100	-1.35001	-0.273307
98150	-1.34619	-0.272122
98200	-1.34218	-0.270868
98250	-1.33806	-0.269686
98300	-1.33386	-0.268553
98350	-1.32929	-0.267437
98400	-1.32515	-0.266329
98450	-1.32055	-0.265289
98500	-1.31588	-0.264247
98550	-1.31125	-0.263208
98600	-1.30692	-0.262321
98650	-1.30305	-0.261412
98700	-1.29843	-0.260506
98750	-1.29449	-0.259784
98800	-1.2902	-0.258984
98850	-1.28585	-0.258094
98900	-1.28148	-0.25731
98950	-1.27635	-0.256633
99000	-1.27161	-0.255787
99050	-1.26687	-0.255104
99100	-1.26265	-0.254384
99150	-1.25888	-0.25375
99200	-1.25501	-0.253123
99250	-1.25119	-0.252508
99300	-1.24707	-0.25193
99350	-1.24323	-0.251344
99400	-1.23895	-0.250806
99450	-1.23488	-0.250296
99500	-1.23138	-0.24982
99550	-1.22802	-0.249387
99600	-1.22365	-0.248894
99650	-1.21965	-0.248299
99700	-1.21648	-0.247894
99750	-1.21301	-0.247466
99800	-1.20988	-0.247095
99850	-1.20604	-0.246789
99900	-1.20231	-0.246301
99950	-1.19849	-0.245951
[truncated: 400 more rows]

## Sheet: SIFigure4a
	Fluorescence (AU)
	a5 only		a5b3 1.5:1		a5b3 1.5:1.25		a5b3 1.5:1.5		a5b3 2:0.5		B3 only
Volume (mL)	GFP	mKalama	GFP	mKalama	GFP	mKalama	GFP	mKalama	GFP	mKalama	GFP	mKalama
0	-216	-37	-16	114	-88	-89	-22	50	-36	27	-6	-35
0.0029155	-216	-37	-16	114	-88	-89	-22	50	-36	27	-6	-35
0.0058345	-87	-16	-1	1	-1	-6	0	-9	0	3	0	3
0.00875	-2	-5	-4	2	-1	-15	-1	-13	1	8	0	4
0.0116655	-3	-11	-7	1	-1	-19	-2	-12	2	10	0	1
0.0145845	-5	-15	-7	-3	0	-17	-3	-9	1	7	0	-6
0.0175	-7	-16	-6	-9	1	-9	-4	-4	0	-1	0	-15
0.0204155	-8	-13	-5	-17	1	2	-6	-1	-1	-14	-1	-24
0.0233345	-9	-8	-6	-26	-1	11	-7	2	0	-30	-3	-28
0.02625	-10	-2	-8	-32	-3	16	-8	5	0	-46	-5	-29
0.0291655	-9	0	-10	-33	-5	13	-8	7	-2	-56	-6	-26
0.0320845	-8	-1	-13	-29	-5	6	-9	10	-4	-59	-7	-22
0.035	-8	-6	-15	-23	-4	-2	-10	11	-6	-59	-7	-18
0.0379155	-9	-11	-16	-17	-4	-10	-10	7	-7	-59	-8	-16
0.0408345	-12	-18	-16	-13	-4	-15	-10	1	-8	-57	-9	-16
0.04375	-14	-25	-14	-10	-4	-18	-8	-4	-8	-53	-11	-17
0.0466655	-15	-31	-12	-9	-4	-17	-7	-4	-7	-44	-12	-18
0.0495845	-15	-37	-12	-11	-5	-13	-6	1	-6	-33	-12	-16
0.0525	-16	-41	-12	-16	-6	-8	-7	8	-4	-25	-11	-12
0.0554155	-18	-42	-12	-22	-8	-3	-9	13	-2	-21	-9	-6
0.0583345	-21	-41	-13	-27	-10	-1	-12	16	0	-22	-8	-2
0.06125	-23	-36	-14	-32	-10	0	-14	16	0	-25	-7	1
0.0641655	-25	-31	-15	-38	-10	2	-14	15	1	-31	-6	-1
0.0670845	-26	-26	-16	-41	-10	4	-14	14	1	-38	-3	-7
0.07	-25	-24	-14	-38	-10	6	-13	12	2	-43	0	-18
0.0729155	-24	-21	-12	-31	-10	7	-12	10	2	-47	2	-29
0.0758345	-25	-19	-10	-21	-10	8	-12	7	0	-48	3	-39
0.07875	-28	-17	-9	-12	-10	10	-14	5	-2	-46	2	-46
0.0816655	-32	-17	-9	-8	-10	15	-16	3	-4	-44	0	-52
0.0845845	-36	-23	-11	-7	-11	20	-17	1	-3	-42	-2	-57
0.0875	-38	-32	-13	-6	-13	21	-18	-1	0	-38	-4	-62
0.0904155	-37	-43	-14	-4	-14	16	-19	-4	3	-31	-6	-65
0.0933345	-35	-50	-15	-2	-14	6	-19	-6	5	-23	-7	-67
0.09625	-33	-53	-14	-1	-13	-4	-19	-3	6	-18	-6	-65
0.0991655	-31	-52	-13	-4	-10	-9	-17	3	5	-17	-5	-61
0.102084	-31	-51	-12	-9	-7	-7	-15	7	4	-21	-3	-54
0.105	-30	-51	-11	-15	-6	1	-13	8	3	-25	-3	-43
0.107915	-27	-53	-12	-18	-7	10	-12	8	2	-28	-4	-34
0.110835	-25	-55	-13	-20	-9	15	-10	8	0	-28	-6	-28
0.11375	-23	-54	-15	-23	-12	15	-7	10	-1	-26	-8	-28
0.116666	-23	-49	-16	-30	-15	11	-5	15	-2	-25	-9	-35
0.119584	-24	-44	-15	-38	-17	5	-4	20	-3	-27	-10	-42
0.1225	-26	-41	-12	-44	-17	-2	-5	25	-4	-28	-11	-44
0.125416	-27	-39	-9	-45	-15	-11	-8	26	-5	-29	-10	-39
0.128334	-29	-38	-7	-39	-13	-21	-11	24	-7	-28	-8	-29
0.13125	-32	-40	-8	-33	-12	-29	-12	21	-8	-26	-6	-20
0.134165	-35	-44	-11	-32	-12	-30	-13	21	-9	-26	-4	-16
0.137084	-37	-47	-15	-37	-14	-25	-12	26	-9	-30	-4	-19
0.14	-38	-50	-18	-44	-15	-14	-12	32	-8	-37	-5	-26
0.142916	-37	-51	-20	-50	-16	-2	-12	34	-6	-47	-5	-33
0.145835	-37	-50	-20	-52	-16	4	-12	31	-6	-57	-7	-37
0.14875	-37	-52	-18	-52	-16	5	-13	28	-6	-65	-9	-40
0.151666	-39	-55	-15	-52	-17	-1	-14	24	-6	-69	-11	-43
0.154585	-42	-58	-12	-52	-19	-10	-14	22	-4	-71	-11	-46
0.1575	-44	-58	-10	-50	-20	-18	-14	22	-1	-72	-9	-49
0.160415	-44	-57	-10	-48	-21	-25	-13	24	2	-73	-7	-51
0.163334	-42	-58	-10	-46	-21	-30	-11	29	4	-72	-4	-48
0.16625	-39	-59	-10	-43	-20	-33	-9	35	4	-70	-2	-44
0.169165	-35	-63	-10	-38	-18	-32	-9	39	3	-69	-1	-38
0.172085	-33	-67	-10	-33	-16	-29	-10	39	1	-69	0	-33
0.175	-33	-71	-9	-32	-14	-24	-11	36	1	-70	2	-32
0.177916	-35	-72	-8	-35	-12	-20	-12	34	0	-70	4	-34
0.180835	-38	-71	-7	-42	-11	-21	-13	35	0	-70	5	-39
0.18375	-44	-69	-6	-48	-11	-25	-14	36	-1	-70	5	-40
0.186666	-50	-66	-5	-50	-11	-30	-15	37	-3	-71	4	-37
0.189584	-53	-66	-6	-46	-13	-35	-14	36	-4	-70	2	-29
0.1925	-54	-70	-7	-40	-16	-36	-12	34	-5	-65	1	-20
0.195415	-52	-76	-9	-36	-18	-35	-9	32	-6	-57	0	-18
0.198334	-50	-81	-10	-40	-19	-34	-6	32	-7	-48	0	-26
0.20125	-49	-81	-11	-48	-17	-36	-5	32	-7	-41	1	-37
0.204165	-47	-75	-11	-60	-16	-42	-5	31	-7	-36	3	-45
0.207085	-43	-67	-10	-70	-15	-49	-5	31	-5	-34	4	-48
0.21	-40	-62	-9	-75	-12	-53	-6	31	-4	-35	2	-47
0.212916	-38	-61	-8	-75	-10	-53	-6	31	-3	-40	0	-46
0.215835	-37	-64	-8	-73	-8	-49	-7	31	-3	-47	-2	-47
0.21875	-38	-68	-9	-70	-7	-44	-7	28	-4	-54	-4	-48
0.221665	-38	-70	-10	-68	-8	-39	-7	25	-5	-61	-4	-46
0.224584	-39	-72	-11	-69	-11	-38	-8	21	-4	-65	-3	-44
0.2275	-40	-73	-11	-73	-14	-42	-9	18	-2	-67	-1	-44
0.230415	-42	-73	-11	-78	-17	-50	-8	17	0	-69	1	-47
0.233335	-44	-73	-9	-82	-19	-61	-7	18	0	-70	4	-52
0.23625	-47	-72	-7	-83	-21	-68	-7	19	1	-70	5	-58
0.239166	-49	-70	-4	-84	-22	-66	-6	20	0	-69	6	-63
0.242085	-51	-69	-1	-85	-22	-60	-4	20	0	-70	7	-65
0.245	-51	-69	1	-89	-21	-51	-3	18	-1	-75	9	-63
0.247916	-51	-71	1	-94	-21	-44	-2	18	-3	-83	10	-60
0.250835	-52	-74	0	-97	-21	-40	-3	19	-4	-92	11	-57
0.25375	-54	-80	-2	-96	-21	-41	-5	22	-3	-99	10	-57
0.256665	-57	-86	-4	-93	-21	-45	-7	26	-2	-103	7	-59
0.259584	-60	-90	-6	-92	-22	-51	-8	31	-1	-103	4	-62
0.2625	-64	-88	-7	-94	-23	-55	-8	36	-1	-102	0	-65
0.265416	-68	-82	-8	-99	-23	-57	-10	40	-2	-102	-3	-66
0.268334	-72	-75	-7	-105	-23	-59	-13	39	-3	-105	-5	-64
0.27125	-75	-70	-8	-111	-23	-64	-17	35	-4	-108	-7	-61
0.274166	-77	-66	-8	-115	-22	-73	-20	30	-4	-111	-8	-57
0.277085	-76	-66	-10	-118	-21	-81	-21	24	-4	-112	-8	-53
0.28	-74	-68	-11	-120	-21	-86	-21	21	-4	-110	-7	-51
0.282915	-72	-73	-12	-120	-21	-87	-19	21	-3	-107	-5	-48
0.285834	-72	-80	-12	-120	-22	-87	-17	23	-1	-103	-3	-45
0.28875	-73	-88	-13	-120	-22	-86	-17	24	1	-98	-2	-43
0.291666	-74	-95	-14	-124	-23	-86	-19	24	3	-95	-2	-43
0.294585	-77	-103	-16	-131	-24	-87	-22	24	4	-94	-2	-43
0.2975	-78	-111	-18	-138	-25	-90	-25	24	4	-97	-2	-40
0.300416	-78	-119	-18	-146	-26	-95	-29	26	3	-103	-1	-36
0.303335	-78	-124	-16	-151	-27	-100	-32	29	1	-107	1	-33
0.30625	-78	-123	-14	-150	-26	-106	-32	31	0	-108	2	-34
0.309165	-80	-116	-14	-147	-26	-111	-29	30	-2	-107	2	-38
0.312084	-85	-106	-14	-140	-26	-115	-25	26	-3	-105	0	-43
0.315	-92	-95	-17	-136	-27	-117	-21	23	-3	-104	-3	-44
0.317916	-100	-88	-19	-133	-30	-117	-18	24	-2	-105	-5	-44
0.320835	-105	-85	-21	-132	-34	-117	-17	29	-1	-109	-7	-46
0.32375	-107	-85	-22	-132	-37	-117	-18	37	-2	-115	-8	-50
0.326665	-106	-86	-20	-135	-39	-116	-21	43	-3	-123	-7	-54
0.329585	-104	-87	-18	-142	-39	-114	-24	46	-6	-133	-5	-58
0.3325	-102	-87	-17	-153	-37	-112	-27	46	-9	-141	-3	-60
0.335415	-102	-88	-16	-161	-35	-113	-29	46	-11	-148	-2	-60
0.338334	-104	-93	-17	-163	-34	-121	-31	46	-14	-151	-2	-59
0.34125	-106	-102	-18	-159	-34	-131	-33	43	-15	-150	-4	-60
0.344166	-109	-115	-19	-152	-35	-138	-33	37	-14	-145	-7	-64
0.347085	-111	-126	-19	-142	-36	-139	-32	31	-12	-138	-10	-70
0.35	-111	-133	-19	-133	-37	-134	-31	24	-9	-132	-11	-79
0.352915	-109	-135	-20	-126	-37	-127	-29	21	-6	-129	-9	-84
0.355834	-107	-133	-20	-124	-36	-120	-27	21	-4	-130	-8	-83
0.35875	-105	-128	-18	-126	-35	-116	-27	28	-3	-134	-8	-78
0.361665	-104	-123	-15	-131	-34	-116	-28	38	-3	-140	-9	-71
0.364584	-104	-120	-11	-136	-34	-117	-30	47	-4	-146	-9	-66
0.3675	-105	-121	-8	-137	-35	-121	-30	53	-6	-152	-10	-63
0.370416	-106	-122	-6	-134	-37	-125	-29	54	-8	-156	-11	-62
0.373335	-108	-124	-5	-132	-39	-127	-27	51	-11	-161	-12	-61
0.37625	-110	-126	-7	-133	-41	-128	-24	46	-14	-165	-13	-60
0.379165	-111	-128	-10	-138	-43	-128	-23	43	-17	-169	-14	-59
0.382084	-111	-131	-14	-146	-42	-129	-23	40	-20	-172	-14	-62
0.385	-111	-133	-20	-157	-41	-133	-24	38	-22	-175	-13	-71
0.387916	-111	-133	-24	-167	-39	-140	-24	39	-22	-177	-13	-80
0.390834	-114	-129	-27	-175	-37	-148	-25	42	-22	-180	-13	-86
0.39375	-117	-128	-28	-180	-36	-156	-27	46	-20	-183	-11	-85
0.396666	-120	-130	-27	-182	-36	-159	-30	51	-18	-186	-10	-76
0.399585	-124	-136	-24	-184	-39	-161	-32	52	-16	-187	-8	-68
0.4025	-127	-144	-22	-190	-42	-165	-34	51	-15	-187	-7	-62
0.405415	-129	-150	-20	-198	-45	-172	-36	52	-15	-184	-7	-62
0.408334	-128	-152	-20	-207	-48	-180	-37	55	-14	-181	-9	-65
0.41125	-127	-150	-22	-212	-49	-186	-38	58	-12	-177	-12	-69
0.414166	-125	-146	-25	-212	-50	-186	-38	61	-10	-175	-14	-72
0.417085	-124	-144	-26	-209	-49	-182	-39	60	-9	-174	-16	-74
0.42	-123	-143	-26	-207	-47	-178	-40	57	-11	-172	-15	-74
0.422915	-124	-143	-25	-209	-45	-175	-41	57	-14	-169	-13	-73
0.425835	-126	-143	-23	-212	-44	-175	-39	57	-16	-162	-10	-70
0.42875	-129	-143	-23	-216	-45	-176	-37	54	-18	-154	-8	-67
0.431665	-132	-143	-23	-219	-48	-176	-33	48	-19	-149	-7	-64
0.434584	-136	-146	-24	-222	-49	-174	-31	43	-20	-151	-9	-66
0.4375	-139	-152	-24	-225	-50	-172	-30	40	-21	-159	-12	-73
0.440416	-140	-158	-24	-230	-50	-171	-29	43	-23	-170	-14	-84
0.443335	-139	-161	-23	-235	-50	-172	-29	47	-23	-179	-16	-96
0.44625	-138	-163	-21	-239	-52	-177	-29	49	-22	-185	-15	-106
0.449165	-137	-166	-19	-243	-53	-186	-29	47	-20	-191	-13	-110
0.452085	-136	-172	-20	-246	-55	-193	-30	44	-16	-198	-11	-107
0.455	-135	-181	-22	-249	-55	-197	-32	43	-13	-208	-10	-97
0.457915	-134	-189	-24	-252	-56	-194	-34	46	-10	-217	-10	-83
0.460834	-136	-194	-24	-256	-57	-187	-36	53	-9	-224	-10	-69
0.46375	-138	-194	-23	-257	-56	-179	-39	58	-9	-227	-11	-61
0.466666	-141	-192	-21	-253	-56	-174	-41	60	-10	-228	-11	-63
0.469585	-143	-190	-20	-244	-56	-175	-42	57	-14	-228	-11	-70
0.4725	-144	-190	-21	-235	-57	-179	-42	54	-18	-228	-12	-81
0.475415	-145	-193	-23	-229	-59	-186	-41	54	-21	-226	-11	-90
0.478334	-145	-198	-26	-226	-60	-192	-40	56	-22	-222	-9	-92
0.48125	-144	-200	-29	-227	-59	-195	-40	58	-22	-215	-7	-91
0.484166	-145	-201	-33	-230	-57	-192	-40	59	-21	-206	-5	-87
0.487084	-147	-201	-34	-235	-55	-186	-40	55	-19	-198	-3	-86
0.49	-151	-204	-33	-242	-55	-181	-41	48	-15	-195	-2	-89
0.492916	-156	-209	-32	-250	-56	-181	-41	40	-12	-197	-1	-93
0.495835	-159	-216	-31	-255	-59	-188	-42	32	-9	-201	0	-98
0.49875	-160	-220	-30	-256	-60	-199	-44	26	-8	-207	0	-102
0.501665	-158	-220	-31	-259	-60	-211	-45	23	-9	-210	0	-107
0.504584	-155	-214	-31	-265	-59	-219	-47	21	-12	-212	0	-112
0.5075	-152	-203	-30	-272	-58	-221	-47	20	-14	-215	-1	-115
0.510416	-152	-190	-29	-278	-58	-218	-47	21	-15	-220	-3	-115
0.513335	-152	-178	-28	-282	-59	-213	-46	26	-15	-225	-5	-112
0.51625	-153	-172	-27	-284	-61	-208	-45	36	-15	-230	-6	-107
0.519165	-154	-172	-26	-287	-62	-208	-44	47	-15	-232	-8	-101
0.522084	-156	-174	-24	-290	-62	-212	-43	57	-14	-230	-9	-96
0.525	-158	-177	-22	-287	-61	-218	-41	64	-13	-230	-10	-93
0.527915	-160	-179	-21	-280	-60	-224	-40	66	-13	-232	-11	-92
0.530834	-161	-180	-21	-270	-60	-226	-39	64	-13	-235	-13	-93
0.53375	-161	-182	-21	-263	-60	-225	-39	61	-14	-237	-13	-94
0.536666	-161	-184	-21	-263	-60	-220	-40	56	-14	-235	-12	-93
0.539585	-163	-184	-20	-269	-59	-216	-41	53	-15	-232	-11	-88
0.5425	-165	-184	-20	-276	-58	-214	-43	52	-14	-234	-9	-81
0.545416	-167	-187	-21	-280	-58	-215	-43	53	-14	-242	-9	-76
0.548334	-167	-194	-22	-279	-59	-215	-44	55	-15	-251	-10	-76
0.55125	-166	-200	-24	-274	-60	-214	-44	55	-17	-257	-10	-79
0.554165	-166	-202	-25	-269	-62	-213	-43	54	-20	-257	-11	-84
0.557084	-166	-202	-25	-270	-65	-212	-41	54	-23	-253	-12	-88
0.56	-166	-201	-25	-278	-68	-212	-40	56	-23	-249	-13	-91
0.562916	-165	-202	-25	-291	-71	-214	-38	60	-22	-247	-15	-94
0.565835	-164	-204	-27	-303	-73	-216	-36	65	-21	-245	-16	-100
0.56875	-163	-205	-29	-312	-73	-220	-36	69	-19	-243	-17	-105
0.571666	-163	-205	-31	-315	-72	-225	-37	72	-18	-240	-17	-107
0.574585	-164	-205	-32	-315	-70	-232	-38	75	-17	-236	-17	-106
0.5775	-167	-205	-32	-313	-68	-240	-40	77	-15	-233	-16	-104
0.580415	-171	-206	-33	-310	-66	-246	-42	78	-14	-231	-15	-103
0.583334	-176	-207	-33	-306	-64	-250	-43	78	-14	-233	-14	-105
0.58625	-180	-209	-33	-302	-63	-250	-44	79	-15	-238	-12	-109
0.589166	-183	-209	-33	-301	-61	-248	-44	80	-17	-243	-10	-111
0.592085	-184	-209	-31	-304	-61	-246	-45	81	-18	-245	-9	-112
0.595	-184	-211	-29	-309	-63	-244	-46	85	-17	-245	-11	-109
0.597916	-183	-215	-27	-315	-65	-241	-47	92	-17	-242	-12	-106
0.600835	-183	-220	-26	-318	-68	-238	-47	101	-18	-241	-15	-104
0.60375	-185	-224	-26	-319	-71	-236	-45	108	-18	-244	-16	-103
0.606665	-186	-225	-26	-317	-72	-240	-43	109	-18	-251	-18	-103
0.609584	-187	-224	-27	-315	-72	-247	-41	102	-17	-262	-18	-103
0.6125	-187	-222	-27	-318	-71	-253	-40	90	-16	-274	-17	-100
0.615416	-186	-222	-28	-324	-70	-258	-41	77	-15	-284	-16	-98
0.618335	-184	-222	-27	-328	-70	-257	-42	68	-14	-288	-14	-96
0.62125	-182	-223	-24	-330	-68	-254	-43	62	-13	-288	-12	-96
0.624166	-180	-223	-21	-330	-67	-249	-43	60	-13	-288	-10	-95
0.627085	-179	-223	-20	-330	-66	-245	-43	58	-13	-291	-9	-96
0.63	-178	-223	-20	-333	-67	-243	-42	58	-14	-295	-9	-100
0.632915	-177	-226	-22	-335	-69	-244	-43	60	-14	-299	-9	-107
0.635834	-180	-231	-24	-331	-70	-247	-45	63	-15	-301	-10	-115
0.63875	-187	-236	-26	-322	-71	-250	-48	66	-16	-300	-12	-117
0.641665	-194	-239	-28	-313	-71	-251	-50	67	-17	-301	-15	-113
0.644585	-201	-239	-30	-308	-72	-252	-50	69	-18	-305	-17	-108
0.6475	-206	-236	-32	-308	-74	-255	-48	72	-18	-311	-18	-107
0.650416	-208	-235	-34	-314	-75	-260	-44	77	-18	-318	-17	-107
0.653335	-209	-237	-35	-324	-76	-265	-41	80	-19	-321	-14	-109
0.65625	-208	-242	-35	-337	-77	-269	-41	81	-19	-317	-12	-109
0.659165	-206	-247	-35	-350	-78	-271	-41	80	-20	-309	-11	-107
0.662084	-203	-249	-34	-361	-79	-273	-43	79	-21	-300	-11	-104
0.665	-202	-247	-34	-368	-78	-276	-43	79	-22	-296	-11	-100
0.667915	-201	-242	-33	-370	-76	-281	-42	78	-23	-297	-12	-96
0.670835	-202	-236	-32	-370	-75	-288	-41	75	-25	-301	-13	-94
0.67375	-204	-237	-32	-369	-74	-293	-40	73	-25	-307	-12	-92
0.676666	-205	-243	-33	-368	-75	-296	-40	73	-24	-310	-10	-90
0.679585	-204	-250	-33	-368	-77	-295	-42	73	-23	-310	-8	-87
0.6825	-203	-255	-33	-366	-79	-290	-44	73	-21	-307	-6	-84
0.685415	-200	-254	-31	-363	-81	-284	-46	76	-20	-301	-6	-83
0.688334	-199	-250	-30	-359	-82	-281	-49	80	-21	-295	-9	-87
0.69125	-200	-245	-28	-356	-83	-282	-52	85	-22	-293	-12	-93
0.694165	-204	-241	-28	-355	-83	-290	-52	89	-24	-295	-16	-100
0.697084	-208	-240	-29	-357	-82	-299	-52	89	-26	-301	-17	-107
0.7	-212	-241	-31	-358	-80	-306	-51	88	-27	-306	-18	-114
0.702916	-216	-246	-32	-358	-79	-308	-50	87	-26	-311	-18	-117
0.705835	-218	-252	-32	-358	-78	-305	-50	88	-25	-313	-18	-115
0.70875	-220	-254	-33	-360	-79	-300	-51	90	-22	-312	-18	-110
0.711665	-221	-254	-34	-364	-81	-297	-53	92	-20	-309	-18	-105
0.714584	-223	-250	-35	-368	-81	-296	-55	92	-19	-306	-18	-102
0.7175	-224	-246	-35	-372	-81	-295	-56	90	-18	-305	-17	-105
0.720415	-224	-243	-34	-374	-80	-292	-56	87	-19	-308	-17	-109
0.723334	-225	-245	-33	-377	-80	-288	-56	83	-21	-317	-17	-109
0.72625	-225	-248	-33	-381	-80	-287	-56	80	-24	-332	-18	-105
0.729166	-224	-251	-34	-385	-81	-291	-58	77	-27	-344	-18	-98
0.732085	-222	-254	-36	-389	-80	-299	-60	77	-29	-353	-18	-93
0.735	-220	-255	-38	-390	-79	-308	-60	78	-28	-354	-18	-92
0.737915	-217	-258	-40	-388	-78	-316	-59	80	-28	-351	-18	-98
0.740834	-216	-264	-41	-386	-79	-321	-56	81	-28	-347	-17	-109
0.74375	-216	-270	-42	-385	-81	-324	-53	81	-30	-345	-17	-122
0.746665	-218	-274	-41	-388	-84	-323	-51	79	-32	-343	-17	-134
0.749584	-221	-270	-40	-393	-88	-320	-50	78	-33	-340	-18	-139
0.7525	-225	-260	-38	-397	-91	-316	-51	77	-33	-337	-19	-137
0.755416	-228	-251	-37	-397	-95	-310	-53	79	-31	-334	-18	-131
0.758335	-230	-247	-35	-392	-98	-303	-55	84	-29	-335	-17	-121
0.76125	-230	-250	-35	-387	-100	-299	-57	88	-27	-340	-15	-115
0.764166	-228	-257	-35	-383	-100	-299	-58	91	-27	-345	-14	-112
0.767084	-226	-262	-34	-383	-99	-304	-57	89	-27	-347	-14	-112
0.77	-224	-263	-33	-385	-96	-311	-57	85	-26	-345	-15	-113
0.772915	-223	-264	-31	-387	-93	-317	-56	81	-26	-339	-15	-111
0.775834	-225	-267	-30	-390	-91	-319	-55	82	-25	-336	-15	-107
0.77875	-227	-269	-31	-393	-89	-317	-54	88	-24	-339	-14	-104
0.781666	-230	-269	-33	-397	-88	-312	-53	96	-24	-347	-12	-105
0.784585	-233	-266	-35	-402	-88	-307	-53	100	-24	-357	-11	-110
0.7875	-234	-261	-36	-408	-88	-302	-52	100	-25	-362	-10	-118
0.790416	-234	-261	-37	-413	-88	-300	-52	96	-27	-362	-10	-125
0.793335	-234	-266	-38	-418	-87	-302	-52	90	-28	-357	-11	-127
0.79625	-234	-275	-39	-421	-87	-306	-53	85	-29	-350	-12	-123
0.799165	-234	-284	-40	-421	-88	-310	-54	80	-29	-342	-13	-115
0.802084	-233	-289	-40	-418	-88	-313	-55	78	-29	-336	-14	-108
0.805	-233	-289	-40	-415	-89	-314	-56	78	-29	-335	-15	-104
0.807916	-232	-283	-39	-415	-90	-314	-56	80	-29	-340	-16	-103
0.810835	-234	-274	-38	-418	-90	-315	-56	83	-29	-349	-18	-104
0.81375	-238	-264	-37	-424	-91	-317	-57	84	-29	-358	-19	-107
0.816666	-241	-254	-36	-430	-92	-321	-58	84	-29	-363	-20	-110
0.819585	-244	-251	-34	-432	-93	-325	-58	82	-29	-363	-22	-114
0.8225	-246	-255	-33	-430	-93	-329	-59	81	-30	-360	-24	-120
0.825415	-248	-262	-32	-426	-93	-332	-62	81	-31	-356	-25	-124
0.828334	-250	-270	-30	-419	-94	-335	-63	82	-33	-355	-23	-126
0.83125	-252	-279	-29	-413	-95	-337	-64	81	-33	-359	-20	-126
0.834166	-255	-286	-30	-407	-94	-337	-63	80	-32	-365	-17	-123
0.837085	-257	-290	-31	-404	-93	-336	-61	83	-31	-371	-14	-119
0.84	-258	-292	-33	-403	-91	-336	-59	89	-29	-374	-13	-114
0.842916	-256	-291	-34	-403	-91	-338	-57	98	-29	-375	-13	-108
0.845835	-254	-288	-36	-405	-92	-343	-55	106	-29	-375	-13	-101
0.84875	-251	-283	-36	-408	-94	-346	-54	107	-29	-375	-13	-97
0.851665	-249	-277	-36	-411	-94	-345	-54	101	-28	-377	-12	-94
0.854584	-248	-272	-36	-413	-93	-343	-56	87	-28	-379	-12	-93
0.8575	-247	-269	-36	-416	-91	-340	-60	71	-28	-381	-13	-92
0.860415	-247	-269	-35	-419	-91	-340	-63	59	-29	-381	-15	-91
0.863335	-247	-273	-34	-423	-92	-342	-65	53	-31	-378	-16	-92
0.86625	-248	-276	-33	-427	-95	-347	-66	54	-31	-375	-18	-96
0.869166	-249	-279	-32	-430	-97	-352	-65	61	-30	-375	-19	-104
0.872085	-249	-280	-32	-432	-98	-357	-63	67	-27	-380	-19	-111
0.875	-250	-280	-33	-436	-98	-358	-62	73	-25	-386	-19	-114
0.877915	-252	-281	-34	-440	-97	-358	-61	79	-22	-392	-17	-114
0.880834	-255	-283	-35	-446	-96	-357	-60	85	-21	-395	-14	-111
0.88375	-260	-285	-35	-454	-96	-356	-60	89	-19	-395	-12	-108
0.886665	-263	-286	-35	-459	-97	-356	-61	93	-18	-391	-11	-105
0.889585	-264	-283	-37	-460	-99	-356	-62	94	-17	-385	-12	-104
0.8925	-264	-280	-40	-458	-101	-352	-63	93	-18	-380	-15	-105
0.895416	-264	-278	-43	-453	-103	-346	-64	89	-21	-377	-17	-106
0.898335	-262	-276	-46	-447	-104	-339	-63	85	-25	-380	-18	-108
0.90125	-261	-275	-47	-442	-103	-335	-63	83	-28	-388	-18	-110
0.904165	-261	-274	-47	-438	-100	-339	-62	85	-29	-395	-17	-112
0.907084	-262	-277	-47	-436	-96	-348	-63	90	-29	-400	-18	-112
0.91	-264	-283	-46	-436	-92	-361	-64	96	-29	-404	-19	-111
0.912915	-267	-292	-44	-437	-91	-373	-64	100	-29	-405	-22	-110
0.915834	-269	-301	-41	-437	-91	-380	-63	102	-31	-404	-24	-112
0.91875	-270	-307	-37	-438	-92	-382	-61	103	-31	-399	-25	-116
0.921666	-271	-311	-34	-441	-93	-381	-60	103	-31	-392	-23	-123
0.924585	-273	-309	-33	-448	-95	-379	-61	102	-30	-385	-20	-129
0.9275	-275	-304	-33	-456	-97	-377	-64	99	-28	-385	-18	-135
0.930415	-277	-299	-34	-463	-99	-377	-66	93	-27	-393	-16	-139
0.933334	-277	-295	-35	-464	-100	-379	-68	86	-27	-402	-15	-139
0.93625	-276	-296	-36	-460	-100	-382	-68	78	-27	-411	-15	-138
0.939165	-274	-304	-36	-457	-99	-384	-68	73	-28	-417	-15	-135
0.942084	-273	-311	-37	-458	-99	-383	-67	71	-30	-421	-15	-132
0.945	-272	-317	-38	-465	-99	-377	-66	73	-32	-423	-14	-132
0.947916	-272	-318	-39	-474	-101	-371	-66	76	-34	-424	-14	-132
0.950835	-274	-317	-39	-481	-103	-367	-66	79	-34	-422	-15	-130
0.95375	-276	-314	-39	-485	-105	-364	-66	82	-34	-418	-16	-128
0.956665	-279	-310	-39	-487	-107	-361	-67	83	-34	-415	-17	-129
0.959584	-282	-307	-41	-490	-107	-358	-68	82	-34	-413	-17	-131
0.9625	-286	-304	-43	-494	-106	-358	-69	83	-34	-411	-16	-133
0.965415	-289	-301	-44	-499	-105	-360	-70	88	-35	-407	-15	-134
0.968334	-292	-302	-44	-503	-105	-362	-71	94	-35	-401	-14	-132
0.97125	-292	-305	-43	-504	-106	-362	-72	99	-34	-394	-14	-129
0.974166	-292	-310	-42	-502	-108	-359	-71	100	-34	-390	-13	-124
0.977085	-291	-310	-42	-499	-108	-355	-70	98	-34	-393	-11	-120
0.98	-291	-307	-43	-498	-107	-356	-69	97	-34	-401	-9	-119
0.982916	-292	-305	-43	-500	-106	-359	-67	99	-34	-411	-8	-120
0.985834	-292	-306	-43	-506	-106	-362	-66	105	-33	-419	-8	-124
0.98875	-292	-309	-43	-511	-107	-365	-65	107	-33	-422	-10	-127
0.991665	-292	-313	-41	-511	-109	-369	-65	106	-32	-422	-13	-126
0.994584	-293	-312	-39	-507	-109	-371	-67	102	-31	-419	-17	-123
0.9975	-295	-306	-37	-502	-109	-370	-69	96	-30	-416	-22	-118
1.00042	-298	-302	-36	-500	-110	-370	-71	90	-30	-412	-25	-114
1.00333	-300	-304	-37	-502	-112	-372	-72	84	-30	-410	-28	-112
1.00625	-301	-312	-37	-506	-114	-376	-72	80	-32	-410	-28	-113
1.00917	-301	-324	-38	-510	-116	-380	-72	77	-34	-414	-27	-114
1.01208	-300	-331	-38	-513	-116	-381	-72	76	-35	-420	-25	-115
1.015	-299	-334	-38	-513	-116	-379	-71	78	-34	-425	-23	-114
1.01792	-300	-334	-38	-510	-115	-377	-71	81	-32	-427	-21	-112
1.02083	-301	-334	-39	-510	-114	-377	-71	86	-28	-427	-20	-111
1.02375	-302	-334	-39	-515	-114	-379	-72	90	-25	-426	-20	-111
1.02667	-304	-335	-39	-523	-114	-381	-74	91	-24	-427	-20	-112
1.02958	-307	-334	-38	-530	-114	-383	-74	86	-25	-430	-20	-112
1.0325	-310	-331	-36	-531	-114	-384	-74	79	-28	-431	-19	-110
1.03542	-312	-327	-35	-526	-114	-385	-74	77	-30	-430	-17	-108
1.03833	-312	-323	-34	-522	-114	-387	-73	79	-31	-425	-15	-110
1.04125	-311	-323	-33	-520	-114	-390	-73	84	-31	-419	-13	-113
1.04417	-310	-326	-33	-520	-113	-392	-71	90	-31	-414	-13	-118
1.04708	-309	-331	-34	-521	-112	-393	-68	95	-31	-413	-14	-122
1.05	-308	-336	-35	-518	-111	-392	-66	100	-32	-417	-16	-122
1.05292	-307	-340	-36	-510	-111	-391	-65	105	-34	-422	-18	-121
1.05583	-305	-340	-36	-503	-112	-391	-66	111	-36	-423	-19	-120
1.05875	-305	-338	-36	-499	-112	-394	-69	115	-36	-418	-19	-118
1.06167	-305	-333	-35	-502	-113	-398	-71	115	-35	-410	-18	-115
1.06458	-306	-328	-35	-512	-112	-402	-73	107	-34	-401	-18	-110
1.0675	-307	-325	-36	-524	-111	-402	-75	95	-35	-397	-19	-105
1.07042	-308	-324	-38	-534	-108	-402	-76	83	-36	-400	-20	-102
1.07333	-309	-325	-39	-540	-105	-404	-77	73	-37	-405	-21	-103
1.07625	-310	-326	-41	-542	-104	-409	-78	69	-38	-413	-21	-106
1.07917	-312	-327	-41	-544	-105	-416	-79	69	-38	-423	-22	-111
1.08208	-314	-330	-42	-546	-106	-421	-80	71	-38	-434	-23	-115
1.085	-316	-334	-44	-548	-108	-422	-80	75	-37	-443	-24	-118
1.08792	-317	-337	-46	-547	-108	-419	-79	80	-36	-447	-24	-124
1.09083	-317	-339	-49	-543	-108	-413	-78	86	-36	-445	-25	-132
1.09375	-316	-341	-50	-537	-109	-406	-78	94	-36	-438	-24	-140
1.09667	-315	-343	-50	-533	-112	-401	-79	101	-37	-432	-23	-145
1.09958	-315	-346	-48	-534	-115	-399	-81	107	-38	-429	-23	-146
1.1025	-315	-348	-45	-539	-117	-402	-81	111	-39	-429	-24	-141
1.10542	-314	-348	-42	-545	-118	-408	-80	112	-38	-432	-27	-132
1.10833	-314	-345	-39	-550	-119	-413	-76	111	-36	-437	-30	-124
1.11125	-314	-337	-36	-552	-120	-415	-72	106	-33	-443	-31	-115
1.11417	-317	-327	-34	-552	-121	-413	-71	99	-32	-449	-30	-107
1.11708	-319	-323	-34	-551	-122	-409	-72	93	-32	-451	-28	-100
1.12	-321	-324	-35	-550	-123	-407	-75	90	-34	-447	-25	-97
1.12292	-321	-331	-37	-551	-121	-406	-79	93	-35	-439	-23	-97
1.12583	-321	-340	-39	-552	-118	-407	-81	100	-34	-431	-21	-98
1.12875	-321	-351	-41	-551	-116	-407	-83	109	-34	-425	-19	-100
1.13167	-323	-362	-41	-548	-115	-406	-82	117	-34	-424	-19	-102
1.13458	-326	-371	-41	-546	-114	-407	-80	121	-34	-427	-19	-105
1.1375	-329	-376	-42	-548	-115	-413	-78	121	-35	-432	-20	-108
1.14042	-332	-376	-44	-553	-116	-422	-76	118	-35	-436	-21	-108
1.14333	-332	-372	-46	-558	-118	-431	-77	113	-33	-439	-22	-105
1.14625	-330	-367	-48	-561	-119	-439	-80	107	-30	-444	-23	-102
1.14917	-328	-363	-49	-561	-122	-443	-83	104	-29	-449	-22	-105
1.15208	-326	-360	-50	-559	-124	-444	-86	106	-28	-456	-22	-110
1.155	-325	-360	-50	-555	-126	-442	-86	114	-30	-462	-21	-114
1.15792	-326	-363	-51	-552	-126	-440	-84	123	-32	-466	-20	-111
1.16083	-328	-368	-52	-553	-126	-435	-82	130	-35	-468	-18	-102
1.16375	-331	-372	-53	-557	-127	-431	-81	132	-37	-467	-18	-92
1.16667	-333	-372	-53	-562	-127	-428	-79	130	-39	-464	-19	-87
1.16958	-334	-369	-52	-565	-127	-428	-77	127	-41	-461	-20	-89
1.1725	-334	-365	-49	-566	-127	-431	-76	126	-41	-459	-21	-97
1.17542	-333	-366	-46	-565	-126	-436	-76	124	-42	-459	-22	-106
1.17833	-333	-372	-45	-564	-124	-442	-76	122	-42	-458	-22	-112
1.18125	-334	-377	-46	-563	-123	-446	-77	121	-42	-456	-22	-115
1.18417	-338	-378	-47	-562	-123	-446	-78	120	-40	-453	-22	-115
1.18708	-341	-375	-48	-563	-123	-443	-78	124	-39	-452	-21	-113
1.19	-344	-371	-48	-565	-123	-437	-79	130	-40	-454	-21	-110
1.19292	-345	-368	-48	-569	-124	-432	-80	138	-41	-459	-22	-108
1.19583	-345	-369	-48	-572	-125	-429	-81	145	-42	-468	-24	-110
1.19875	-346	-370	-48	-574	-127	-430	-82	151	-41	-480	-26	-116
1.20167	-347	-370	-47	-573	-128	-435	-83	155	-39	-491	-28	-124
1.20458	-349	-368	-46	-569	-128	-439	-84	156	-36	-499	-30	-130
1.2075	-352	-364	-45	-564	-128	-441	-85	154	-35	-504	-30	-131
1.21042	-355	-358	-44	-560	-128	-438	-86	146	-36	-506	-29	-127
1.21333	-355	-352	-45	-558	-128	-433	-86	136	-38	-504	-27	-120
1.21625	-354	-349	-47	-557	-129	-429	-85	131	-39	-500	-25	-111
1.21917	-351	-350	-47	-557	-130	-430	-83	130	-40	-492	-22	-102
1.22208	-347	-353	-48	-557	-131	-435	-82	133	-39	-481	-20	-95
1.225	-344	-359	-47	-557	-131	-441	-81	137	-37	-473	-18	-94
1.22792	-343	-366	-48	-560	-132	-446	-79	139	-36	-468	-15	-98
1.23083	-346	-373	-49	-563	-132	-450	-77	139	-35	-466	-14	-105
1.23375	-349	-380	-50	-568	-131	-452	-75	138	-35	-467	-13	-112
1.23667	-353	-385	-51	-574	-130	-451	-75	138	-35	-469	-12	-113
1.23958	-356	-387	-51	-581	-128	-452	-75	137	-36	-473	-13	-110
1.2425	-356	-387	-50	-583	-127	-455	-77	136	-38	-478	-14	-102
1.24542	-353	-385	-48	-582	-127	-460	-78	134	-40	-483	-16	-95
1.24833	-350	-383	-48	-581	-127	-462	-79	131	-42	-487	-17	-90
1.25125	-347	-382	-48	-581	-128	-460	-79	129	-43	-488	-20	-89
1.25417	-347	-381	-48	-585	-129	-454	-80	129	-43	-484	-22	-89
1.25708	-349	-381	-48	-593	-129	-449	-81	129	-41	-476	-23	-91
1.26	-351	-381	-48	-596	-130	-448	-82	129	-38	-469	-24	-94
1.26292	-354	-381	-48	-594	-131	-451	-82	126	-37	-464	-24	-97
1.26583	-355	-382	-49	-588	-134	-456	-82	121	-37	-465	-22	-98
1.26875	-356	-384	-50	-583	-137	-460	-82	115	-38	-471	-22	-97
1.27167	-356	-385	-51	-581	-139	-462	-81	110	-39	-476	-21	-92
1.27458	-356	-384	-53	-582	-141	-459	-81	111	-40	-476	-18	-87
1.2775	-357	-381	-53	-584	-142	-452	-80	118	-41	-475	-15	-84
1.28042	-358	-374	-52	-585	-141	-445	-80	126	-43	-473	-11	-83
1.28333	-360	-365	-53	-585	-139	-443	-79	133	-45	-471	-8	-86
1.28625	-361	-358	-53	-582	-136	-445	-81	135	-46	-470	-9	-90
1.28917	-363	-356	-53	-578	-134	-451	-83	130	-45	-468	-12	-93
1.29208	-364	-360	-52	-573	-132	-456	-87	121	-43	-466	-15	-94
1.295	-365	-369	-51	-569	-131	-458	-90	112	-42	-469	-19	-96
1.29792	-365	-376	-50	-567	-132	-457	-92	106	-40	-477	-22	-98
1.30083	-365	-381	-50	-568	-133	-456	-91	106	-40	-484	-25	-98
1.30375	-364	-382	-50	-574	-134	-457	-89	112	-39	-489	-28	-96
1.30667	-364	-379	-50	-583	-135	-458	-87	121	-38	-488	-30	-94
1.30958	-365	-373	-49	-592	-135	-461	-85	125	-38	-484	-32	-91
1.3125	-366	-368	-49	-597	-134	-462	-83	125	-39	-484	-33	-88
1.31542	-366	-364	-49	-599	-133	-463	-82	124	-40	-488	-32	-85
1.31833	-366	-365	-49	-597	-133	-465	-81	124	-41	-495	-30	-81
1.32125	-367	-369	-48	-593	-133	-468	-79	128	-41	-502	-27	-82
1.32417	-369	-377	-49	-590	-132	-473	-79	133	-41	-507	-24	-89
1.32708	-373	-384	-50	-589	-130	-475	-80	137	-41	-510	-22	-100
1.33	-378	-390	-51	-589	-129	-473	-82	136	-42	-512	-20	-110
1.33292	-382	-394	-51	-591	-129	-469	-84	132	-43	-511	-19	-119
1.33583	-384	-397	-51	-594	-132	-465	-85	126	-44	-507	-18	-123
1.33875	-384	-398	-51	-597	-136	-463	-87	123	-43	-502	-17	-124
1.34167	-382	-395	-50	-600	-139	-464	-90	124	-42	-498	-17	-124
1.34458	-380	-386	-49	-603	-140	-467	-92	128	-40	-497	-18	-121
1.3475	-377	-373	-48	-605	-140	-468	-92	134	-38	-499	-19	-117
1.35042	-376	-363	-48	-605	-139	-468	-92	137	-37	-502	-21	-113
1.35333	-375	-358	-48	-608	-139	-469	-91	137	-37	-503	-22	-108
1.35625	-373	-358	-49	-612	-139	-470	-91	134	-38	-502	-24	-102
1.35917	-373	-363	-50	-615	-138	-471	-92	130	-40	-499	-25	-96
1.36208	-373	-370	-49	-616	-138	-472	-93	125	-42	-496	-26	-91
1.365	-375	-378	-47	-614	-139	-470	-94	123	-44	-495	-27	-88
1.36792	-377	-385	-46	-613	-141	-468	-94	123	-47	-497	-26	-85
1.37083	-377	-389	-47	-615	-143	-468	-93	126	-48	-501	-24	-80
1.37375	-377	-390	-50	-621	-145	-470	-92	132	-50	-507	-23	-74
1.37667	-378	-388	-54	-624	-146	-474	-90	137	-50	-511	-24	-68
1.37958	-383	-390	-57	-625	-146	-477	-89	142	-48	-514	-25	-63
1.3825	-390	-395	-59	-624	-145	-479	-89	146	-45	-515	-26	-62
1.38542	-397	-401	-59	-625	-145	-476	-90	148	-41	-517	-27	-62
1.38833	-400	-406	-58	-627	-144	-471	-91	147	-37	-518	-27	-62
1.39125	-401	-411	-57	-631	-143	-464	-90	141	-36	-519	-27	-59
1.39417	-399	-418	-56	-634	-142	-458	-90	133	-36	-517	-26	-54
1.39708	-396	-425	-56	-633	-142	-455	-88	124	-38	-514	-25	-47
1.4	-394	-432	-55	-630	-142	-457	-87	116	-39	-514	-24	-41
1.40292	-393	-433	-52	-624	-143	-464	-87	112	-42	-517	-23	-38
1.40583	-393	-429	-49	-619	-143	-472	-86	110	-43	-522	-23	-42
1.40875	-394	-422	-45	-614	-144	-479	-85	108	-45	-525	-24	-49
1.41167	-395	-414	-43	-610	-145	-480	-83	106	-46	-523	-24	-55
1.41458	-396	-408	-44	-608	-146	-475	-82	104	-46	-516	-24	-60
1.4175	-396	-404	-47	-609	-147	-465	-82	103	-47	-505	-24	-65
1.42042	-394	-400	-49	-614	-148	-456	-83	104	-48	-495	-24	-70
1.42333	-393	-398	-51	-624	-148	-450	-86	108	-49	-489	-24	-74
1.42625	-392	-399	-51	-636	-148	-451	-90	114	-50	-489	-24	-78
1.42917	-392	-402	-51	-648	-147	-459	-93	120	-49	-493	-25	-78
1.43208	-393	-406	-51	-657	-146	-469	-95	126	-49	-498	-26	-75
1.435	-394	-411	-53	-661	-147	-479	-97	130	-49	-501	-26	-70
1.43792	-396	-415	-54	-659	-149	-485	-99	133	-50	-503	-27	-66
1.44083	-398	-417	-56	-652	-151	-485	-101	132	-51	-507	-28	-63
1.44375	-400	-418	-56	-645	-153	-480	-102	130	-51	-515	-29	-61
1.44667	-402	-417	-56	-641	-154	-476	-103	126	-51	-522	-30	-58
1.44958	-404	-414	-56	-643	-155	-474	-103	121	-49	-526	-30	-54
1.4525	-405	-410	-55	-647	-156	-477	-102	117	-47	-526	-30	-47
1.45542	-406	-407	-54	-651	-157	-483	-102	118	-45	-522	-30	-44
1.45833	-406	-405	-53	-653	-157	-486	-100	123	-45	-521	-30	-47
1.46125	-405	-403	-53	-652	-157	-488	-99	129	-46	-523	-30	-53
1.46417	-404	-401	-54	-650	-157	-490	-98	132	-46	-527	-31	-60
1.46708	-402	-403	-55	-648	-157	-494	-98	130	-47	-531	-32	-65
1.47	-400	-408	-55	-648	-158	-500	-99	126	-47	-530	-33	-68
1.47292	-399	-414	-55	-649	-158	-505	-98	124	-46	-525	-33	-71
1.47583	-399	-420	-53	-648	-156	-506	-98	126	-46	-521	-31	-76
1.47875	-401	-422	-52	-644	-154	-503	-99	132	-46	-521	-27	-80
1.48167	-402	-420	-52	-638	-152	-498	-98	140	-44	-526	-24	-82
1.48458	-403	-418	-52	-634	-151	-491	-97	145	-42	-534	-21	-82
1.4875	-403	-416	-53	-632	-151	-486	-95	147	-42	-542	-20	-80
1.49042	-403	-414	-54	-634	-151	-482	-95	146	-41	-547	-21	-80
1.49333	-402	-412	-53	-638	-151	-482	-95	141	-42	-547	-22	-82
1.49625	-401	-412	-53	-643	-151	-483	-95	135	-41	-542	-24	-84
1.49917	-401	-413	-53	-646	-152	-486	-93	127	-41	-533	-26	-87
1.50208	-402	-416	-54	-648	-152	-488	-92	120	-40	-523	-28	-90
1.505	-403	-420	-55	-646	-154	-488	-91	115	-40	-518	-31	-94
1.50792	-404	-420	-56	-644	-154	-485	-91	118	-39	-519	-34	-94
1.51083	-405	-416	-58	-645	-154	-480	-92	125	-39	-524	-35	-90
1.51375	-405	-414	-58	-649	-155	-477	-94	134	-38	-530	-34	-81
1.51667	-406	-414	-57	-655	-156	-477	-96	140	-37	-532	-30	-71
1.51958	-408	-415	-56	-661	-156	-480	-98	139	-38	-532	-26	-62
1.5225	-410	-417	-54	-666	-156	-483	-99	134	-39	-535	-22	-58
1.52542	-412	-414	-53	-667	-154	-486	-100	128	-40	-544	-20	-60
1.52833	-413	-407	-54	-664	-151	-488	-100	123	-41	-552	-20	-67
1.53125	-414	-401	-56	-658	-150	-489	-98	123	-41	-557	-21	-73
1.53417	-415	-398	-59	-653	-150	-491	-96	125	-41	-556	-23	-74
1.53708	-418	-400	-60	-651	-152	-492	-95	129	-42	-553	-24	-68
1.54	-420	-407	-59	-653	-155	-491	-96	133	-43	-552	-25	-57
1.54292	-422	-411	-58	-658	-157	-490	-98	137	-44	-554	-26	-47
1.54583	-423	-413	-57	-664	-157	-489	-99	140	-45	-555	-27	-42
1.54875	-422	-413	-56	-669	-156	-490	-100	143	-46	-552	-27	-42
1.55167	-422	-412	-55	-673	-154	-490	-99	146	-48	-547	-27	-43
1.55458	-421	-411	-53	-676	-154	-491	-98	148	-50	-541	-27	-45
1.5575	-420	-409	-52	-677	-154	-492	-97	150	-52	-540	-28	-46
1.56042	-419	-405	-52	-676	-154	-496	-96	151	-54	-546	-29	-47
1.56333	-418	-400	-53	-678	-154	-501	-97	150	-56	-553	-29	-50
1.56625	-416	-396	-55	-680	-156	-505	-98	145	-56	-557	-29	-55
1.56917	-415	-396	-58	-680	-158	-506	-99	139	-54	-555	-29	-59
1.57208	-415	-400	-60	-677	-160	-504	-99	137	-51	-548	-29	-63
1.575	-417	-410	-59	-670	-162	-499	-98	139	-49	-542	-29	-63
1.57792	-419	-423	-57	-662	-161	-493	-97	145	-49	-539	-28	-61
1.58083	-423	-438	-54	-657	-160	-487	-96	152	-50	-541	-26	-58
1.58375	-427	-449	-52	-656	-160	-482	-97	155	-51	-548	-25	-53
1.58667	-430	-453	-51	-659	-161	-481	-99	153	-53	-553	-24	-48
1.58958	-432	-452	-52	-664	-163	-483	-101	145	-54	-553	-23	-46
1.5925	-432	-446	-52	-667	-164	-485	-103	135	-55	-548	-23	-49
1.59542	-431	-441	-54	-668	-165	-486	-105	125	-56	-540	-25	-55
1.59833	-431	-439	-56	-668	-164	-487	-106	119	-56	-534	-27	-61
1.60125	-433	-440	-57	-669	-162	-487	-107	117	-54	-532	-30	-63
1.60417	-436	-443	-58	-674	-161	-489	-109	119	-52	-534	-32	-60
1.60708	-438	-443	-59	-682	-161	-491	-111	121	-51	-537	-31	-56
1.61	-438	-438	-59	-687	-163	-492	-111	125	-50	-542	-28	-55
1.61292	-435	-431	-59	-687	-165	-493	-111	133	-50	-547	-26	-57
1.61583	-434	-423	-58	-685	-166	-497	-109	142	-51	-552	-24	-61
1.61875	-434	-415	-56	-683	-165	-502	-107	150	-54	-556	-25	-66
1.62167	-437	-411	-54	-682	-163	-506	-107	154	-57	-557	-28	-72
1.62458	-440	-410	-53	-684	-160	-506	-107	150	-58	-555	-32	-78
1.6275	-441	-413	-52	-687	-158	-501	-107	143	-58	-553	-34	-84
1.63042	-440	-418	-51	-691	-159	-494	-106	139	-56	-552	-36	-87
1.63333	-438	-423	-52	-695	-160	-489	-104	136	-54	-552	-36	-84
1.63625	-437	-428	-53	-696	-160	-488	-103	134	-52	-554	-36	-80
1.63917	-438	-431	-55	-690	-160	-488	-102	133	-51	-555	-35	-78
1.64208	-441	-433	-56	-681	-159	-490	-102	132	-52	-556	-35	-77
1.645	-443	-433	-55	-674	-159	-489	-102	133	-55	-555	-35	-74
1.64792	-445	-432	-55	-673	-160	-487	-102	133	-57	-554	-35	-69
1.65083	-445	-431	-54	-677	-162	-487	-101	131	-56	-553	-34	-62
1.65375	-445	-434	-54	-683	-162	-489	-101	129	-54	-555	-32	-58
1.65667	-446	-440	-53	-686	-161	-492	-100	126	-49	-555	-30	-60
1.65958	-449	-445	-52	-685	-159	-497	-100	126	-45	-555	-29	-65
1.6625	-452	-446	-51	-680	-159	-500	-100	128	-43	-553	-28	-70
1.66542	-454	-442	-50	-674	-160	-501	-100	131	-43	-553	-28	-72
1.66833	-455	-435	-51	-671	-162	-496	-99	136	-45	-556	-28	-69
1.67125	-455	-429	-52	-670	-166	-489	-98	145	-47	-561	-26	-64
1.67417	-454	-426	-52	-671	-169	-482	-99	155	-47	-563	-24	-60
1.67708	-454	-428	-53	-672	-172	-480	-101	162	-47	-563	-21	-59
1.68	-454	-434	-53	-673	-173	-481	-104	166	-47	-562	-20	-63
1.68292	-453	-440	-54	-675	-173	-485	-108	166	-48	-562	-20	-67
1.68583	-451	-447	-56	-677	-172	-485	-110	163	-50	-562	-22	-68
1.68875	-449	-451	-59	-681	-171	-481	-113	160	-50	-564	-25	-67
1.69167	-447	-454	-61	-686	-171	-476	-115	158	-49	-566	-26	-68
1.69458	-447	-455	-62	-691	-171	-472	-117	156	-48	-569	-27	-71
1.6975	-448	-455	-62	-694	-170	-471	-117	157	-48	-574	-28	-76
1.70042	-449	-454	-62	-695	-170	-474	-115	156	-48	-580	-28	-79
1.70333	-449	-452	-62	-691	-169	-479	-113	154	-47	-581	-28	-80
1.70625	-448	-450	-61	-686	-168	-486	-111	147	-47	-576	-28	-81
1.70917	-447	-448	-59	-681	-167	-492	-110	139	-47	-566	-29	-83
1.71208	-448	-447	-57	-677	-167	-495	-110	131	-48	-554	-29	-84
1.715	-449	-448	-55	-676	-167	-497	-111	125	-48	-545	-28	-83
1.71792	-450	-449	-55	-676	-167	-498	-112	123	-46	-541	-27	-79
1.72083	-451	-452	-56	-680	-168	-497	-113	123	-45	-541	-26	-74
1.72375	-451	-456	-58	-685	-170	-499	-113	122	-45	-544	-27	-69
1.72667	-450	-460	-59	-689	-172	-503	-113	120	-46	-547	-28	-64
1.72958	-450	-463	-60	-688	-173	-511	-112	119	-47	-548	-30	-61
1.7325	-452	-462	-60	-684	-175	-520	-111	121	-49	-546	-30	-61
1.73542	-454	-460	-60	-676	-175	-527	-110	127	-50	-542	-29	-65
1.73833	-457	-459	-62	-669	-174	-527	-110	136	-52	-540	-28	-73
1.74125	-460	-458	-64	-664	-174	-521	-112	146	-53	-542	-28	-82
1.74417	-462	-459	-65	-662	-174	-513	-114	157	-54	-547	-30	-90
1.74708	-463	-457	-64	-664	-176	-507	-115	165	-55	-553	-34	-94
1.75	-463	-452	-62	-667	-178	-506	-116	171	-53	-556	-37	-95
1.75292	-463	-445	-60	-673	-179	-509	-115	172	-51	-555	-40	-94
1.75583	-463	-436	-58	-680	-179	-512	-114	169	-47	-552	-40	-94
1.75875	-463	-429	-56	-687	-180	-513	-113	165	-46	-548	-38	-96
1.76167	-463	-424	-55	-694	-179	-512	-112	161	-47	-542	-36	-98
1.76458	-465	-421	-56	-698	-179	-509	-112	159	-49	-537	-33	-97
1.7675	-467	-419	-60	-700	-177	-507	-113	159	-52	-538	-32	-92
1.77042	-469	-422	-64	-699	-176	-507	-113	159	-52	-546	-32	-86
1.77333	-471	-429	-67	-698	-173	-512	-114	159	-51	-558	-33	-82
1.77625	-471	-438	-67	-699	-172	-520	-114	156	-50	-571	-35	-80
1.77917	-472	-446	-65	-699	-171	-528	-114	153	-50	-578	-36	-79
1.78208	-473	-449	-62	-698	-171	-534	-115	151	-50	-578	-37	-77
1.785	-475	-447	-61	-694	-173	-535	-116	151	-51	-574	-39	-72
1.78792	-475	-442	-61	-689	-176	-532	-117	152	-51	-569	-39	-69
1.79083	-475	-438	-63	-683	-179	-528	-118	152	-52	-564	-40	-70
1.79375	-474	-434	-64	-678	-181	-525	-119	152	-53	-562	-40	-76
1.79667	-475	-432	-65	-675	-182	-525	-119	150	-54	-562	-40	-86
1.79958	-477	-432	-64	-673	-181	-526	-118	147	-55	-563	-39	-96
1.8025	-480	-434	-61	-674	-179	-529	-118	144	-54	-564	-38	-104
1.80542	-481	-438	-59	-676	-179	-531	-118	142	-53	-562	-38	-111
1.80833	-481	-443	-59	-681	-179	-531	-118	143	-52	-554	-38	-116
1.81125	-480	-444	-60	-689	-179	-528	-118	146	-51	-544	-37	-118
1.81417	-479	-442	-60	-698	-181	-524	-117	149	-50	-535	-36	-118
1.81708	-478	-438	-59	-707	-183	-519	-115	151	-49	-532	-34	-114
1.82	-478	-435	-57	-713	-186	-514	-114	151	-48	-536	-32	-109
1.82292	-478	-438	-56	-718	-189	-509	-113	151	-48	-543	-31	-106
1.82583	-478	-447	-56	-720	-189	-505	-112	151	-49	-550	-31	-107
1.82875	-477	-456	-57	-720	-187	-505	-112	153	-51	-557	-33	-111
1.83167	-479	-463	-59	-718	-184	-509	-111	155	-53	-563	-35	-116
1.83458	-483	-466	-61	-714	-180	-516	-109	158	-54	-569	-37	-121
1.8375	-487	-466	-63	-707	-178	-521	-107	159	-54	-572	-39	-123
1.84042	-489	-464	-63	-699	-177	-522	-105	157	-53	-573	-39	-121
1.84333	-489	-461	-61	-691	-177	-520	-105	154	-50	-572	-38	-117
1.84625	-488	-458	-58	-685	-178	-517	-106	151	-48	-569	-36	-113
1.84917	-488	-455	-55	-683	-181	-515	-108	148	-47	-568	-35	-110
1.85208	-488	-454	-52	-685	-183	-516	-109	150	-49	-567	-34	-110
1.855	-489	-456	-51	-691	-186	-519	-110	153	-52	-567	-35	-113
1.85792	-490	-458	-52	-699	-187	-521	-111	156	-53	-567	-36	-118
1.86083	-490	-459	-54	-708	-188	-522	-113	158	-53	-567	-38	-122
1.86375	-490	-459	-57	-715	-188	-521	-114	158	-52	-566	-39	-123
1.86667	-489	-457	-59	-719	-187	-521	-114	157	-51	-565	-40	-120
1.86958	-489	-453	-62	-722	-186	-521	-114	159	-50	-563	-40	-114
1.8725	-490	-447	-64	-723	-186	-522	-114	162	-50	-562	-41	-106
1.87542	-491	-441	-65	-723	-188	-521	-115	165	-50	-563	-41	-99
1.87833	-492	-437	-65	-719	-191	-518	-116	166	-51	-565	-41	-96
1.88125	-492	-436	-64	-714	-193	-515	-117	165	-51	-565	-41	-95
1.88417	-493	-439	-63	-708	-194	-512	-119	163	-52	-561	-39	-97
1.88708	-493	-444	-61	-705	-192	-510	-120	160	-54	-555	-38	-99
1.89	-494	-446	-61	-707	-190	-510	-121	155	-56	-550	-37	-101
1.89292	-494	-443	-61	-713	-189	-514	-121	150	-57	-550	-38	-103
1.89583	-496	-435	-62	-719	-188	-522	-120	147	-58	-556	-41	-103
1.89875	-498	-429	-64	-723	-188	-531	-119	151	-58	-566	-44	-102
1.90167	-500	-428	-65	-722	-188	-538	-120	160	-58	-572	-47	-101
1.90458	-501	-433	-64	-717	-188	-544	-122	168	-59	-571	-47	-100
1.9075	-500	-441	-62	-710	-189	-547	-125	171	-60	-563	-45	-102
1.91042	-500	-448	-60	-703	-189	-548	-128	167	-60	-552	-43	-106
1.91333	-500	-451	-59	-700	-190	-544	-129	160	-59	-542	-43	-109
1.91625	-503	-452	-59	-702	-191	-540	-129	155	-59	-537	-45	-111
1.91917	-504	-453	-61	-706	-192	-539	-128	153	-58	-539	-49	-112
1.92208	-505	-454	-63	-710	-193	-539	-125	152	-57	-547	-52	-109
1.925	-503	-454	-64	-711	-193	-537	-121	153	-56	-558	-54	-103
1.92792	-501	-454	-65	-710	-193	-532	-116	155	-55	-568	-53	-96
1.93083	-499	-454	-65	-708	-192	-525	-113	156	-54	-570	-51	-90
1.93375	-498	-455	-65	-708	-190	-519	-112	154	-53	-565	-48	-86
1.93667	-499	-458	-65	-710	-189	-517	-112	151	-53	-559	-45	-88
1.93958	-501	-463	-66	-715	-189	-515	-114	149	-54	-559	-42	-93
1.9425	-503	-467	-65	-721	-189	-510	-116	151	-54	-564	-40	-99
1.94542	-506	-472	-65	-726	-189	-505	-119	156	-54	-575	-41	-106
1.94833	-509	-476	-64	-727	-190	-505	-121	164	-55	-584	-44	-109
1.95125	-511	-479	-63	-723	-190	-509	-124	170	-55	-591	-47	-107
1.95417	-514	-481	-63	-721	-190	-514	-126	172	-54	-596	-49	-99
1.95708	-516	-482	-62	-723	-189	-520	-128	172	-53	-598	-50	-92
1.96	-518	-482	-63	-729	-187	-521	-129	170	-51	-598	-49	-87
1.96292	-518	-481	-63	-734	-187	-521	-128	168	-50	-595	-47	-86
1.96583	-516	-480	-64	-737	-189	-521	-127	165	-49	-592	-43	-88
1.96875	-513	-478	-64	-736	-192	-524	-125	160	-49	-589	-38	-92
1.97167	-510	-475	-63	-736	-195	-528	-123	156	-50	-587	-35	-96
1.97458	-508	-470	-64	-737	-197	-530	-121	154	-52	-582	-35	-101
1.9775	-507	-465	-64	-735	-197	-527	-120	156	-53	-576	-37	-105
1.98042	-508	-461	-66	-730	-197	-523	-120	162	-55	-572	-40	-109
1.98333	-510	-460	-66	-722	-196	-520	-121	169	-57	-570	-43	-112
1.98625	-513	-464	-65	-712	-197	-519	-123	170	-57	-572	-46	-114
1.98917	-516	-471	-62	-707	-198	-518	-126	167	-56	-573	-49	-116
1.99208	-518	-478	-59	-706	-199	-514	-129	161	-54	-573	-51	-116
1.995	-519	-484	-57	-709	-199	-505	-132	157	-53	-572	-53	-113
1.99792	-519	-489	-57	-713	-198	-496	-134	158	-52	-570	-54	-108
2.00083	-519	-493	-60	-716	-198	-491	-134	162	-53	-566	-53	-104
2.00375	-521	-495	-64	-717	-197	-490	-131	165	-54	-562	-51	-100
2.00667	-524	-492	-68	-720	-195	-492	-128	168	-54	-562	-50	-99
2.00958	-527	-485	-70	-724	-194	-495	-125	172	-54	-566	-49	-98
2.0125	-530	-476	-70	-730	-192	-495	-123	177	-54	-572	-48	-97
2.01542	-532	-467	-69	-735	-192	-494	-122	179	-54	-578	-48	-96
2.01833	-533	-461	-69	-738	-193	-494	-122	177	-54	-580	-48	-98
2.02125	-533	-460	-68	-737	-195	-496	-122	169	-55	-577	-48	-103
2.02417	-533	-462	-68	-734	-196	-500	-123	160	-56	-574	-47	-111
2.02708	-535	-464	-68	-731	-197	-505	-124	154	-57	-572	-44	-118
2.03	-537	-464	-66	-730	-196	-511	-123	150	-57	-573	-42	-124
2.03292	-540	-464	-64	-730	-195	-519	-122	149	-57	-578	-40	-128
2.03583	-540	-465	-63	-733	-194	-529	-119	150	-58	-581	-40	-130
2.03875	-539	-467	-63	-737	-193	-537	-117	152	-59	-582	-43	-131
2.04167	-537	-470	-64	-737	-194	-541	-117	154	-61	-583	-45	-131
2.04458	-537	-474	-65	-734	-195	-538	-118	158	-61	-587	-46	-130
2.0475	-537	-478	-67	-730	-197	-530	-121	164	-60	-593	-46	-126
2.05042	-538	-482	-69	-723	-198	-520	-124	170	-57	-597	-45	-123
2.05333	-539	-484	-70	-718	-198	-514	-127	175	-56	-595	-44	-122
2.05625	-538	-481	-70	-714	-198	-515	-129	180	-56	-586	-44	-122
2.05917	-538	-473	-71	-711	-199	-522	-130	182	-56	-575	-44	-120
2.06208	-536	-465	-71	-708	-200	-531	-130	181	-58	-567	-44	-115
2.065	-535	-459	-71	-708	-202	-538	-129	178	-59	-564	-45	-108
2.06792	-533	-457	-70	-709	-203	-541	-128	175	-60	-565	-45	-101
2.07083	-532	-459	-68	-711	-204	-537	-127	172	-60	-568	-45	-99
2.07375	-532	-461	-68	-715	-204	-530	-127	171	-59	-569	-46	-102
2.07667	-534	-460	-69	-720	-203	-522	-127	171	-58	-568	-47	-110
2.07958	-538	-457	-70	-728	-201	-515	-126	169	-58	-565	-48	-116
2.0825	-542	-453	-69	-733	-198	-511	-125	165	-59	-564	-48	-119
2.08542	-546	-448	-68	-734	-196	-510	-125	157	-61	-565	-47	-119
2.08833	-548	-445	-67	-732	-196	-513	-125	149	-61	-566	-45	-118
2.09125	-548	-442	-68	-728	-198	-517	-125	141	-59	-568	-43	-120
2.09417	-547	-441	-69	-724	-201	-523	-126	136	-57	-569	-41	-126
2.09708	-547	-440	-71	-721	-203	-527	-128	135	-54	-569	-40	-132
2.1	-547	-440	-72	-717	-205	-527	-131	138	-52	-573	-41	-133
2.10292	-548	-444	-73	-714	-205	-524	-134	142	-52	-579	-43	-129
2.10583	-550	-451	-72	-710	-204	-520	-136	146	-53	-584	-46	-123
2.10875	-551	-458	-71	-708	-202	-519	-135	149	-55	-586	-47	-117
2.11167	-552	-461	-70	-708	-200	-523	-133	151	-55	-587	-47	-115
2.11458	-551	-461	-69	-712	-199	-530	-130	156	-53	-587	-47	-114
2.1175	-551	-459	-70	-719	-199	-537	-128	163	-50	-586	-49	-115
2.12042	-551	-457	-70	-728	-199	-541	-128	170	-47	-584	-53	-115
2.12333	-551	-455	-70	-736	-200	-542	-128	176	-45	-580	-57	-116
2.12625	-551	-451	-69	-739	-201	-542	-129	177	-44	-577	-60	-119
2.12917	-550	-446	-68	-738	-201	-541	-130	174	-46	-578	-61	-123
2.13208	-548	-445	-66	-733	-200	-541	-130	172	-47	-583	-59	-128
2.135	-545	-448	-66	-727	-198	-541	-128	174	-48	-588	-56	-133
2.13792	-544	-452	-66	-719	-196	-540	-126	180	-48	-591	-51	-136
2.14083	-543	-458	-67	-712	-196	-535	-126	188	-50	-590	-47	-137
2.14375	-544	-463	-67	-706	-198	-529	-126	195	-54	-585	-45	-137
2.14667	-546	-467	-67	-701	-201	-523	-126	199	-59	-578	-46	-136
2.14958	-548	-470	-67	-700	-204	-520	-127	197	-63	-571	-49	-135
2.1525	-552	-470	-68	-702	-207	-522	-127	192	-64	-568	-53	-133
2.15542	-556	-469	-68	-705	-208	-527	-127	184	-63	-569	-57	-133
2.15833	-561	-468	-68	-710	-209	-531	-128	175	-62	-569	-59	-135
2.16125	-564	-468	-66	-716	-210	-533	-129	167	-60	-566	-59	-137
2.16417	-567	-470	-64	-723	-211	-533	-129	162	-59	-563	-57	-139
2.16708	-569	-474	-63	-730	-212	-530	-129	161	-59	-561	-56	-139
2.17	-570	-477	-62	-736	-212	-527	-129	164	-60	-560	-56	-137
2.17292	-569	-478	-63	-738	-210	-523	-129	168	-60	-562	-57	-130
2.17583	-567	-476	-64	-737	-207	-520	-129	172	-61	-565	-58	-120
2.17875	-564	-469	-64	-735	-204	-517	-130	173	-61	-568	-57	-110
2.18167	-563	-461	-63	-732	-202	-516	-130	174	-60	-571	-55	-105
2.18458	-566	-457	-62	-730	-199	-518	-131	175	-60	-573	-52	-104
2.1875	-570	-458	-62	-726	-198	-521	-131	177	-61	-571	-51	-106
2.19042	-575	-460	-63	-721	-198	-524	-132	175	-63	-568	-52	-109
2.19333	-577	-461	-65	-719	-199	-523	-132	172	-64	-567	-54	-112
2.19625	-577	-459	-66	-719	-201	-520	-131	169	-65	-571	-56	-119
2.19917	-575	-454	-67	-723	-203	-516	-131	166	-65	-577	-57	-129
2.20208	-572	-451	-68	-729	-205	-512	-131	163	-65	-582	-56	-140
2.205	-570	-450	-70	-734	-205	-511	-133	157	-64	-586	-55	-146
2.20792	-570	-453	-72	-738	-205	-513	-136	149	-62	-586	-55	-147
2.21083	-572	-457	-74	-743	-204	-517	-138	143	-60	-583	-56	-143
2.21375	-573	-460	-74	-746	-203	-520	-139	144	-58	-580	-57	-138
2.21667	-573	-459	-72	-746	-202	-520	-138	148	-56	-578	-57	-137
2.21958	-571	-456	-70	-742	-202	-519	-137	153	-55	-578	-56	-140
2.2225	-570	-453	-69	-736	-204	-520	-136	156	-55	-579	-56	-145
2.22542	-569	-456	-69	-733	-207	-522	-135	157	-56	-583	-56	-148
2.22833	-569	-463	-69	-733	-210	-525	-134	157	-58	-587	-57	-146
2.23125	-570	-468	-70	-738	-213	-525	-133	156	-60	-592	-59	-144
2.23417	-571	-469	-71	-741	-215	-522	-132	155	-61	-600	-61	-142
2.23708	-573	-469	-71	-741	-214	-518	-131	154	-62	-609	-63	-144
2.24	-574	-466	-71	-740	-212	-518	-132	152	-63	-615	-65	-150
2.24292	-574	-463	-70	-737	-210	-521	-134	151	-63	-616	-66	-155
2.24583	-572	-459	-69	-736	-209	-526	-137	153	-63	-611	-67	-156
2.24875	-571	-455	-67	-736	-210	-532	-140	159	-63	-601	-66	-152
2.25167	-571	-451	-65	-736	-212	-536	-141	167	-63	-593	-65	-147
2.25458	-574	-450	-63	-735	-214	-539	-141	173	-61	-588	-63	-144
2.2575	-576	-453	-62	-735	-215	-542	-141	176	-58	-588	-62	-145
2.26042	-579	-457	-64	-733	-213	-544	-141	178	-56	-591	-60	-146
2.26333	-580	-461	-66	-729	-210	-545	-142	181	-56	-592	-59	-143
2.26625	-582	-465	-69	-721	-208	-543	-142	185	-58	-590	-60	-140
2.26917	-584	-468	-70	-711	-207	-539	-142	187	-61	-588	-61	-138
2.27208	-587	-469	-69	-703	-208	-533	-142	185	-65	-587	-62	-136
2.275	-590	-467	-68	-699	-210	-528	-142	180	-68	-586	-63	-134
2.27792	-592	-463	-67	-702	-211	-525	-141	175	-70	-586	-62	-130
2.28083	-591	-456	-66	-709	-213	-527	-141	173	-72	-586	-61	-125
2.28375	-588	-451	-66	-716	-213	-531	-139	174	-73	-585	-59	-124
2.28667	-585	-449	-65	-721	-213	-535	-138	178	-72	-587	-59	-129
2.28958	-584	-450	-65	-723	-212	-537	-136	182	-70	-591	-60	-135
2.2925	-586	-456	-66	-724	-211	-534	-135	186	-67	-595	-63	-142
2.29542	-590	-466	-67	-723	-212	-528	-134	189	-65	-599	-65	-146
2.29833	-592	-476	-69	-723	-213	-522	-134	191	-63	-600	-66	-146
2.30125	-593	-485	-72	-725	-214	-521	-135	188	-62	-600	-66	-142
2.30417	-592	-486	-75	-731	-215	-526	-136	183	-62	-600	-66	-135
2.30708	-591	-478	-77	-738	-215	-533	-136	177	-62	-601	-65	-130
2.31	-589	-463	-76	-742	-214	-538	-136	174	-62	-599	-66	-131
2.31292	-588	-448	-74	-742	-215	-539	-136	178	-62	-595	-67	-134
2.31583	-585	-438	-71	-737	-216	-538	-138	186	-60	-589	-68	-138
2.31875	-582	-437	-68	-729	-218	-538	-141	191	-58	-584	-68	-139
2.32167	-579	-444	-67	-725	-220	-540	-145	193	-56	-583	-68	-139
2.32458	-578	-452	-67	-724	-221	-543	-149	191	-55	-585	-66	-138
2.3275	-580	-457	-67	-727	-220	-544	-150	185	-56	-586	-65	-138
2.33042	-584	-460	-68	-731	-218	-541	-150	179	-59	-585	-64	-140
2.33333	-588	-459	-68	-735	-215	-533	-148	175	-61	-584	-64	-142
2.33625	-590	-459	-69	-737	-214	-524	-145	173	-63	-582	-65	-145
2.33917	-591	-458	-70	-738	-213	-518	-142	173	-63	-580	-65	-149
2.34208	-590	-459	-71	-740	-213	-515	-140	175	-63	-579	-63	-152
2.345	-589	-462	-74	-742	-212	-512	-139	177	-63	-579	-61	-153
2.34792	-590	-471	-76	-745	-211	-510	-138	178	-63	-578	-60	-154
2.35083	-593	-481	-77	-746	-210	-507	-137	179	-63	-577	-61	-155
2.35375	-597	-487	-78	-746	-210	-507	-138	182	-64	-576	-63	-157
2.35667	-602	-487	-79	-746	-211	-510	-139	186	-64	-573	-64	-160
2.35958	-606	-481	-78	-746	-215	-515	-141	189	-64	-571	-66	-162
2.3625	-609	-473	-76	-746	-219	-521	-142	189	-64	-572	-67	-163
2.36542	-608	-466	-75	-746	-223	-528	-142	185	-65	-575	-67	-165
2.36833	-606	-463	-75	-744	-226	-533	-140	179	-66	-580	-67	-167
2.37125	-602	-466	-75	-742	-225	-535	-138	176	-68	-584	-67	-170
2.37417	-599	-474	-75	-740	-222	-534	-138	175	-69	-585	-69	-174
2.37708	-598	-481	-75	-738	-219	-531	-139	177	-67	-584	-72	-178
2.38	-599	-484	-76	-733	-217	-527	-141	181	-64	-585	-74	-178
2.38292	-601	-480	-76	-726	-215	-525	-142	186	-61	-588	-75	-176
2.38583	-603	-471	-77	-718	-216	-527	-142	191	-59	-592	-76	-169
2.38875	-604	-462	-76	-711	-217	-533	-141	196	-59	-595	-77	-163
2.39167	-604	-457	-75	-709	-220	-540	-140	201	-61	-595	-77	-158
2.39458	-604	-456	-73	-710	-223	-545	-139	202	-63	-594	-77	-156
2.3975	-603	-457	-72	-714	-225	-545	-138	200	-64	-596	-77	-156
2.40042	-603	-458	-70	-718	-226	-541	-138	197	-63	-600	-76	-154
2.40333	-603	-457	-69	-721	-226	-535	-138	196	-61	-603	-76	-148
2.40625	-604	-457	-67	-724	-226	-528	-140	197	-60	-603	-77	-142
2.40917	-606	-459	-65	-728	-226	-522	-142	200	-59	-599	-80	-137
2.41208	-608	-462	-63	-732	-227	-519	-145	205	-58	-595	-82	-137
2.415	-611	-466	-61	-735	-228	-522	-147	210	-59	-593	-84	-139
2.41792	-615	-469	-60	-738	-228	-530	-148	211	-60	-592	-83	-142
2.42083	-619	-468	-60	-740	-227	-538	-148	208	-62	-590	-81	-144
2.42375	-622	-467	-62	-740	-225	-542	-148	200	-64	-587	-77	-149
2.42667	-623	-464	-65	-735	-223	-539	-147	190	-65	-583	-75	-157
2.42958	-622	-462	-68	-729	-220	-534	-146	179	-66	-580	-75	-164
2.4325	-620	-458	-70	-722	-218	-529	-145	172	-66	-578	-75	-165
2.43542	-619	-453	-72	-716	-217	-527	-146	170	-65	-576	-76	-162
2.43833	-620	-447	-74	-716	-217	-526	-146	173	-65	-574	-77	-155
2.44125	-622	-444	-75	-721	-218	-526	-145	182	-67	-572	-78	-151
2.44417	-626	-446	-75	-730	-219	-524	-143	190	-69	-569	-79	-151
2.44708	-630	-453	-74	-740	-220	-523	-139	193	-71	-569	-80	-155
2.45	-633	-464	-73	-744	-221	-523	-137	189	-72	-571	-82	-159
2.45292	-635	-473	-72	-744	-223	-525	-137	181	-72	-577	-83	-160
2.45583	-635	-477	-71	-742	-225	-527	-139	171	-70	-585	-82	-157
2.45875	-633	-475	-71	-740	-227	-529	-142	165	-68	-592	-80	-153
2.46167	-631	-469	-70	-738	-227	-532	-145	164	-66	-596	-79	-148
2.46458	-630	-464	-69	-737	-226	-535	-146	167	-65	-594	-78	-144
2.4675	-629	-460	-67	-737	-225	-537	-148	173	-64	-589	-78	-141
2.47042	-628	-458	-65	-737	-223	-538	-149	181	-64	-584	-79	-139
2.47333	-628	-457	-64	-736	-223	-538	-150	186	-62	-583	-79	-137
2.47625	-627	-456	-63	-734	-226	-539	-151	188	-61	-587	-79	-133
2.47917	-627	-455	-64	-728	-229	-542	-151	187	-61	-593	-79	-126
2.48208	-628	-454	-65	-722	-232	-543	-150	182	-61	-598	-79	-118
2.485	-628	-454	-68	-721	-233	-539	-149	177	-63	-600	-79	-112
2.48792	-630	-452	-71	-724	-231	-532	-147	175	-63	-600	-80	-111
2.49083	-632	-448	-74	-727	-227	-525	-146	177	-63	-597	-80	-116
2.49375	-635	-444	-77	-727	-222	-520	-146	185	-62	-594	-80	-124
2.49667	-637	-442	-80	-721	-218	-520	-147	194	-61	-594	-80	-133
2.49958	-638	-443	-81	-712	-218	-524	-148	199	-62	-597	-79	-140
2.5025	-637	-446	-80	-708	-219	-528	-150	201	-64	-600	-80	-145
2.50542	-636	-449	-78	-710	-221	-530	-151	200	-66	-603	-80	-150
2.50833	-633	-452	-76	-716	-223	-528	-151	197	-68	-604	-80	-155
2.51125	-630	-454	-76	-724	-224	-525	-150	195	-68	-602	-80	-159
2.51417	-629	-456	-76	-730	-225	-521	-150	191	-68	-599	-80	-162
2.51708	-630	-457	-75	-734	-226	-519	-149	187	-67	-598	-80	-165
2.52	-633	-459	-73	-736	-228	-518	-150	183	-66	-598	-80	-166
2.52292	-636	-459	-71	-736	-229	-516	-151	180	-65	-597	-81	-165
2.52583	-638	-459	-69	-737	-229	-513	-151	178	-64	-596	-80	-164
2.52875	-638	-457	-69	-738	-230	-509	-150	176	-63	-596	-78	-161
2.53167	-638	-454	-71	-740	-230	-507	-148	173	-62	-594	-77	-156
2.53458	-638	-450	-74	-743	-232	-506	-146	171	-61	-593	-76	-149
2.5375	-638	-447	-76	-744	-234	-508	-145	171	-60	-591	-77	-139
2.54042	-640	-442	-77	-745	-234	-514	-145	176	-59	-588	-80	-129
2.54333	-643	-437	-74	-743	-233	-522	-145	185	-58	-584	-82	-123
2.54625	-646	-435	-70	-738	-232	-529	-146	193	-59	-580	-84	-123
2.54917	-648	-439	-66	-731	-232	-533	-147	199	-61	-578	-85	-129
2.55208	-648	-447	-64	-723	-234	-535	-147	202	-64	-579	-85	-136
2.555	-648	-454	-65	-717	-237	-539	-147	201	-67	-581	-85	-141
2.55792	-649	-457	-67	-714	-240	-546	-145	200	-71	-585	-84	-144
2.56083	-650	-453	-71	-714	-241	-553	-144	199	-75	-588	-82	-147
2.56375	-652	-447	-73	-716	-241	-559	-143	199	-77	-590	-81	-152
2.56667	-654	-440	-76	-718	-240	-565	-144	200	-78	-588	-81	-158
2.56958	-656	-434	-79	-719	-238	-569	-147	198	-76	-585	-83	-162
2.5725	-657	-431	-81	-720	-236	-569	-149	196	-73	-584	-85	-161
2.57542	-656	-427	-84	-721	-234	-565	-151	196	-70	-584	-87	-157
2.57833	-653	-425	-85	-721	-232	-557	-150	197	-68	-587	-87	-152
2.58125	-649	-425	-86	-721	-231	-547	-149	200	-67	-589	-85	-147
2.58417	-646	-426	-85	-718	-231	-539	-147	204	-67	-589	-84	-141
2.58708	-644	-426	-84	-714	-234	-532	-147	205	-68	-586	-84	-139
2.59	-645	-424	-83	-710	-237	-526	-148	205	-69	-585	-85	-143
2.59292	-647	-424	-82	-708	-240	-524	-150	205	-70	-585	-86	-150
2.59583	-650	-426	-81	-711	-241	-527	-152	204	-71	-583	-87	-159
2.59875	-651	-433	-80	-719	-239	-535	-153	202	-72	-578	-88	-167
2.60167	-652	-444	-80	-729	-238	-544	-154	199	-74	-571	-89	-169
2.60458	-651	-452	-81	-736	-237	-552	-153	197	-75	-564	-89	-168
2.6075	-652	-457	-82	-740	-237	-555	-154	195	-75	-559	-88	-163
2.61042	-653	-460	-82	-740	-239	-553	-155	192	-74	-556	-88	-157
2.61333	-655	-458	-82	-738	-242	-547	-155	186	-73	-555	-89	-150
2.61625	-657	-453	-81	-738	-244	-537	-154	178	-72	-554	-92	-147
2.61917	-660	-444	-79	-738	-244	-525	-152	171	-72	-555	-93	-149
2.62208	-662	-435	-78	-738	-245	-515	-150	169	-72	-560	-93	-151
2.625	-665	-429	-78	-740	-245	-512	-150	173	-72	-566	-91	-150
2.62792	-667	-430	-79	-743	-246	-516	-151	179	-72	-574	-89	-148
2.63083	-669	-438	-79	-746	-245	-525	-152	185	-71	-581	-86	-148
2.63375	-668	-447	-79	-749	-245	-534	-154	190	-71	-586	-86	-149
2.63667	-667	-456	-77	-752	-243	-539	-156	192	-71	-589	-86	-152
2.63958	-666	-462	-77	-752	-242	-542	-158	194	-72	-590	-87	-153
2.6425	-665	-465	-76	-753	-241	-546	-159	195	-73	-592	-87	-148
2.64542	-665	-468	-76	-753	-240	-549	-160	195	-73	-595	-87	-141
2.64833	-665	-470	-75	-755	-239	-549	-160	192	-73	-594	-86	-138
2.65125	-665	-472	-74	-758	-239	-545	-159	187	-73	-590	-87	-139
2.65417	-665	-471	-73	-761	-239	-537	-158	181	-72	-587	-88	-145
2.65708	-665	-469	-74	-763	-240	-528	-157	176	-70	-585	-90	-152
2.66	-665	-465	-76	-760	-240	-523	-156	176	-69	-585	-91	-155
2.66292	-666	-462	-78	-753	-241	-520	-155	180	-68	-586	-91	-157
2.66583	-667	-459	-80	-746	-242	-520	-155	187	-69	-585	-92	-159
2.66875	-668	-458	-82	-743	-243	-522	-155	194	-70	-583	-93	-163
2.67167	-670	-457	-81	-747	-243	-523	-154	200	-70	-583	-94	-169
2.67458	-671	-454	-81	-758	-243	-525	-153	200	-70	-587	-95	-176
2.6775	-674	-450	-80	-768	-241	-527	-151	196	-72	-593	-96	-183
2.68042	-677	-446	-81	-776	-239	-529	-150	194	-74	-601	-97	-189
2.68333	-680	-443	-81	-780	-237	-533	-150	194	-77	-605	-99	-192
2.68625	-681	-441	-80	-779	-235	-535	-151	199	-79	-606	-101	-192
2.68917	-680	-440	-79	-774	-234	-534	-152	205	-79	-604	-103	-187
2.69208	-677	-440	-79	-767	-234	-531	-153	207	-78	-601	-105	-180
2.695	-676	-441	-79	-759	-236	-530	-154	205	-76	-596	-107	-174
2.69792	-676	-443	-80	-752	-239	-530	-155	205	-73	-592	-106	-172
2.70083	-677	-445	-81	-749	-242	-532	-156	206	-70	-588	-104	-175
2.70375	-679	-445	-83	-750	-245	-533	-156	207	-69	-585	-100	-178
2.70667	-680	-444	-85	-754	-248	-531	-156	206	-68	-582	-96	-181
2.70958	-680	-446	-85	-760	-249	-528	-156	201	-69	-581	-94	-179
2.7125	-680	-450	-85	-766	-248	-526	-156	195	-70	-580	-93	-172
2.71542	-682	-454	-83	-770	-246	-525	-157	193	-71	-579	-96	-164
2.71833	-685	-458	-83	-767	-244	-525	-157	193	-72	-578	-98	-158
2.72125	-689	-458	-83	-759	-242	-523	-158	194	-74	-579	-101	-157
2.72417	-694	-456	-84	-750	-242	-517	-159	193	-74	-586	-102	-160
2.72708	-699	-455	-84	-741	-244	-513	-160	193	-74	-597	-102	-165
2.73	-703	-455	-83	-734	-246	-514	-161	193	-73	-607	-100	-168
2.73292	-706	-457	-81	-729	-249	-518	-162	196	-72	-613	-99	-170
2.73583	-706	-458	-78	-724	-250	-523	-162	198	-72	-613	-98	-172
2.73875	-703	-458	-75	-719	-251	-526	-161	197	-72	-606	-99	-172
2.74167	-700	-458	-73	-713	-250	-528	-159	193	-73	-598	-100	-171
2.74458	-698	-457	-72	-708	-249	-532	-158	190	-73	-591	-101	-171
2.7475	-698	-456	-73	-706	-248	-538	-157	191	-73	-588	-101	-174
2.75042	-701	-453	-74	-709	-247	-543	-156	193	-73	-589	-103	-178
2.75333	-702	-450	-76	-717	-246	-544	-157	196	-74	-593	-104	-183
2.75625	-702	-446	-77	-729	-246	-543	-158	196	-75	-600	-107	-185
2.75917	-700	-443	-78	-740	-247	-539	-158	194	-75	-605	-110	-184
2.76208	-696	-442	-80	-746	-248	-538	-158	192	-75	-608	-112	-180
2.765	-692	-442	-81	-744	-248	-542	-157	191	-75	-609	-113	-174
2.76792	-691	-442	-83	-736	-248	-550	-156	194	-74	-610	-112	-167
2.77083	-693	-444	-84	-728	-247	-559	-156	200	-74	-609	-109	-161
2.77375	-697	-446	-83	-723	-245	-566	-158	203	-73	-605	-106	-158
2.77667	-699	-448	-81	-720	-244	-568	-160	202	-72	-598	-102	-158
2.77958	-699	-451	-78	-720	-243	-566	-162	197	-72	-588	-100	-160
2.7825	-697	-453	-75	-720	-244	-562	-164	191	-74	-579	-98	-163
2.78542	-695	-454	-73	-721	-245	-557	-165	190	-75	-574	-99	-166
2.78833	-696	-452	-71	-721	-246	-553	-166	194	-76	-573	-102	-170
2.79125	-699	-446	-70	-722	-248	-550	-166	197	-76	-574	-105	-172
2.79417	-703	-440	-71	-724	-250	-550	-166	198	-74	-577	-107	-174
2.79708	-705	-438	-73	-727	-250	-554	-166	197	-71	-579	-108	-173
2.8	-705	-441	-77	-730	-248	-563	-166	195	-69	-580	-108	-171
2.80292	-703	-446	-80	-733	-247	-571	-165	196	-68	-583	-107	-169
2.80583	-702	-452	-80	-734	-246	-574	-164	199	-68	-588	-106	-169
2.80875	-702	-453	-79	-734	-246	-570	-163	198	-69	-595	-106	-175
2.81167	-702	-448	-78	-736	-246	-557	-163	195	-69	-600	-107	-188
2.81458	-704	-441	-78	-740	-245	-542	-163	193	-68	-603	-107	-200
2.8175	-705	-436	-80	-742	-244	-529	-162	191	-66	-602	-107	-208
2.82042	-706	-435	-83	-742	-244	-523	-159	192	-65	-597	-108	-209
2.82333	-709	-440	-84	-738	-245	-526	-158	193	-65	-592	-107	-204
2.82625	-711	-445	-85	-732	-247	-534	-158	191	-65	-590	-105	-198
2.82917	-714	-447	-86	-730	-249	-539	-159	187	-67	-591	-104	-196
2.83208	-718	-447	-87	-733	-251	-541	-160	184	-68	-596	-102	-195
2.835	-720	-444	-88	-739	-254	-539	-160	182	-70	-602	-102	-196
2.83792	-720	-441	-89	-744	-257	-537	-160	183	-71	-608	-103	-198
2.84083	-721	-438	-90	-742	-259	-539	-160	185	-72	-613	-105	-202
2.84375	-722	-438	-89	-736	-260	-543	-162	187	-72	-615	-107	-207
2.84667	-723	-442	-88	-729	-260	-547	-165	191	-71	-614	-108	-211
2.84958	-724	-452	-86	-726	-259	-549	-168	196	-71	-609	-109	-211
2.8525	-724	-464	-84	-730	-256	-549	-170	202	-71	-606	-109	-205
2.85542	-723	-472	-82	-738	-255	-550	-170	208	-71	-605	-110	-197
2.85833	-723	-475	-80	-747	-253	-553	-168	211	-70	-606	-111	-191
2.86125	-725	-471	-79	-756	-252	-557	-165	208	-68	-607	-111	-186
2.86417	-727	-465	-78	-762	-250	-561	-162	201	-68	-606	-109	-182
2.86708	-728	-463	-79	-765	-249	-563	-161	194	-68	-602	-106	-178
2.87	-729	-466	-80	-763	-249	-566	-160	191	-69	-598	-102	-172
2.87292	-731	-470	-81	-759	-248	-569	-160	192	-70	-597	-100	-169
2.87583	-733	-472	-81	-752	-247	-571	-161	196	-71	-598	-101	-171
2.87875	-735	-468	-80	-744	-248	-571	-161	200	-71	-598	-104	-177
2.88167	-737	-459	-79	-736	-249	-568	-161	202	-72	-596	-108	-186
2.88458	-738	-451	-79	-729	-250	-564	-162	204	-73	-592	-113	-193
2.8875	-737	-445	-79	-723	-251	-562	-163	205	-75	-591	-116	-199
2.89042	-734	-442	-81	-720	-251	-563	-164	205	-76	-594	-118	-199
2.89333	-731	-442	-83	-724	-252	-566	-164	205	-77	-598	-118	-193
2.89625	-730	-445	-84	-733	-254	-570	-165	205	-78	-602	-117	-185
2.89917	-731	-451	-84	-742	-255	-576	-166	204	-78	-604	-116	-178
2.90208	-733	-458	-84	-750	-254	-581	-166	202	-76	-604	-116	-175
2.905	-736	-464	-82	-752	-253	-584	-166	200	-74	-600	-116	-176
2.90792	-739	-467	-82	-751	-253	-584	-165	196	-72	-593	-114	-180
2.91083	-741	-466	-82	-752	-254	-585	-164	193	-68	-587	-112	-184
2.91375	-744	-464	-83	-756	-257	-587	-163	191	-65	-584	-111	-189
2.91667	-747	-463	-84	-761	-261	-588	-164	190	-63	-587	-110	-194
2.91958	-749	-462	-84	-764	-264	-587	-165	189	-62	-595	-112	-198
2.9225	-750	-463	-84	-764	-266	-580	-166	189	-63	-606	-115	-197
2.92542	-749	-461	-84	-760	-266	-572	-167	193	-65	-616	-117	-193
2.92833	-747	-458	-82	-756	-265	-568	-167	200	-67	-624	-116	-186
2.93125	-746	-456	-80	-755	-263	-567	-168	205	-69	-628	-114	-177
2.93417	-746	-454	-77	-757	-262	-565	-168	209	-70	-629	-112	-167
2.93708	-747	-451	-76	-760	-261	-561	-169	208	-69	-629	-111	-157
2.94	-749	-446	-76	-764	-261	-556	-168	203	-68	-631	-112	-150
2.94292	-751	-441	-77	-767	-260	-552	-166	199	-67	-635	-114	-147
2.94583	-752	-437	-80	-767	-259	-551	-165	196	-65	-636	-116	-151
2.94875	-753	-435	-85	-764	-259	-554	-164	194	-65	-634	-118	-160
2.95167	-754	-437	-89	-759	-260	-555	-163	195	-66	-631	-118	-174
2.95458	-755	-440	-93	-754	-260	-554	-162	198	-68	-626	-119	-189
2.9575	-755	-444	-94	-753	-260	-551	-161	204	-69	-622	-121	-202
2.96042	-755	-451	-93	-756	-262	-551	-159	211	-69	-619	-122	-212
2.96333	-754	-459	-90	-762	-265	-554	-158	217	-70	-616	-123	-215
2.96625	-754	-469	-87	-768	-269	-560	-159	221	-71	-615	-124	-213
2.96917	-755	-478	-84	-769	-272	-567	-162	222	-72	-615	-125	-210
2.97208	-757	-485	-82	-766	-272	-573	-166	222	-73	-618	-124	-205
2.975	-759	-488	-81	-764	-269	-575	-169	220	-72	-622	-123	-199
2.97792	-760	-489	-82	-765	-267	-576	-171	220	-71	-625	-122	-194
2.98083	-760	-488	-83	-771	-266	-581	-172	218	-71	-627	-121	-190
2.98375	-761	-487	-84	-777	-263	-585	-170	215	-71	-629	-121	-189
2.98667	-762	-486	-85	-781	-260	-587	-169	211	-72	-632	-123	-193
2.98958	-764	-483	-85	-779	-257	-583	-169	206	-72	-634	-124	-197
2.9925	-766	-478	-84	-774	-255	-573	-170	201	-73	-636	-125	-199
2.99542	-767	-476	-83	-767	-255	-562	-170	196	-75	-637	-125	-197
2.99833	-767	-478	-84	-758	-257	-555	-170	193	-77	-640	-125	-193
3.00125	-767	-483	-85	-750	-259	-554	-169	194	-78	-646	-126	-189
3.00417	-766	-489	-87	-744	-261	-558	-167	199	-78	-648	-126	-185
3.00708	-765	-491	-87	-741	-262	-565	-165	205	-77	-645	-125	-181
3.01	-764	-490	-86	-741	-261	-573	-164	212	-76	-637	-123	-178
3.01292	-764	-487	-84	-744	-260	-580	-164	216	-76	-627	-122	-177
3.01583	-764	-484	-83	-747	-260	-585	-165	217	-78	-619	-121	-180
3.01875	-763	-482	-81	-750	-261	-590	-166	218	-80	-616	-122	-185
3.02167	-763	-481	-80	-754	-263	-597	-167	220	-81	-615	-123	-187
3.02458	-764	-478	-80	-759	-265	-604	-166	222	-80	-615	-124	-188
3.0275	-766	-474	-81	-761	-269	-610	-166	226	-80	-615	-123	-188
3.03042	-768	-470	-84	-762	-272	-612	-165	233	-79	-613	-123	-187
3.03333	-769	-468	-87	-766	-274	-609	-164	238	-78	-613	-123	-183
3.03625	-771	-469	-90	-772	-275	-604	-162	239	-77	-615	-124	-177
3.03917	-774	-473	-92	-779	-274	-599	-159	233	-77	-621	-126	-168
3.04208	-777	-476	-92	-784	-271	-592	-157	221	-77	-628	-126	-160
3.045	-781	-476	-89	-785	-268	-579	-158	208	-79	-632	-126	-158
3.04792	-783	-477	-87	-783	-265	-563	-161	196	-81	-632	-125	-160
3.05083	-784	-479	-84	-782	-263	-546	-166	188	-82	-628	-125	-164
3.05375	-784	-480	-82	-781	-262	-534	-171	182	-82	-624	-125	-167
3.05667	-784	-478	-82	-777	-261	-533	-176	180	-81	-621	-126	-169
3.05958	-785	-473	-82	-772	-260	-541	-178	183	-81	-623	-127	-169
3.0625	-784	-465	-82	-768	-259	-552	-179	191	-81	-628	-128	-168
3.06542	-783	-460	-83	-766	-257	-563	-178	201	-82	-633	-129	-170
3.06833	-782	-458	-85	-763	-256	-571	-175	210	-83	-637	-128	-176
3.07125	-783	-460	-86	-761	-256	-577	-172	214	-84	-638	-129	-182
3.07417	-784	-463	-87	-759	-257	-583	-170	213	-84	-635	-129	-188
3.07708	-785	-467	-88	-760	-258	-586	-170	212	-84	-630	-129	-189
3.08	-784	-472	-89	-763	-260	-582	-171	210	-84	-625	-129	-186
3.08292	-783	-478	-89	-768	-263	-575	-173	208	-83	-622	-128	-181
3.08583	-783	-486	-89	-771	-265	-566	-173	205	-81	-622	-128	-177
3.08875	-785	-493	-89	-772	-266	-561	-173	202	-80	-626	-128	-176
3.09167	-787	-496	-88	-771	-266	-559	-172	200	-78	-629	-128	-181
3.09458	-789	-495	-88	-768	-265	-560	-170	204	-78	-630	-128	-188
3.0975	-790	-488	-89	-765	-264	-562	-168	213	-78	-628	-129	-196
3.10042	-790	-480	-90	-761	-264	-563	-168	223	-80	-622	-128	-200
3.10333	-790	-473	-90	-758	-265	-563	-168	230	-82	-611	-127	-200
3.10625	-791	-466	-89	-754	-267	-564	-169	230	-83	-599	-126	-195
3.10917	-792	-463	-87	-752	-269	-567	-171	225	-83	-589	-127	-186
3.11208	-792	-463	-84	-751	-272	-571	-173	218	-82	-583	-128	-178
3.115	-792	-468	-83	-751	-273	-576	-174	210	-80	-583	-130	-172
3.11792	-792	-476	-83	-753	-274	-579	-173	204	-79	-587	-132	-174
3.12083	-794	-486	-85	-756	-275	-580	-172	201	-80	-594	-133	-184
3.12375	-796	-494	-87	-758	-275	-581	-172	202	-81	-602	-133	-197
3.12667	-799	-499	-88	-757	-276	-583	-173	204	-82	-613	-132	-206
3.12958	-801	-500	-87	-754	-277	-586	-175	202	-82	-626	-131	-210
3.1325	-803	-498	-85	-750	-277	-587	-177	197	-81	-635	-129	-208
3.13542	-802	-495	-82	-747	-276	-587	-179	190	-81	-639	-128	-202
3.13833	-801	-491	-80	-747	-275	-583	-180	185	-81	-638	-128	-196
3.14125	-801	-489	-80	-750	-274	-579	-180	186	-81	-634	-128	-192
3.14417	-803	-489	-80	-754	-275	-575	-179	192	-81	-632	-128	-192
3.14708	-806	-491	-82	-758	-276	-571	-177	198	-80	-632	-128	-194
3.15	-808	-494	-85	-759	-277	-566	-174	205	-79	-634	-128	-197
3.15292	-810	-494	-87	-758	-279	-562	-172	210	-79	-637	-129	-199
3.15583	-812	-491	-88	-757	-280	-561	-170	216	-79	-642	-130	-200
3.15875	-815	-486	-88	-759	-279	-563	-168	221	-80	-650	-132	-197
3.16167	-818	-479	-87	-763	-277	-568	-166	226	-81	-656	-134	-192
3.16458	-821	-476	-87	-768	-274	-573	-163	229	-82	-660	-135	-186
3.1675	-821	-477	-88	-773	-272	-576	-161	230	-81	-660	-136	-180
3.17042	-818	-480	-89	-778	-272	-578	-161	229	-79	-658	-135	-175
3.17333	-814	-483	-91	-782	-272	-580	-163	226	-76	-656	-134	-174
3.17625	-811	-483	-92	-786	-271	-581	-166	223	-72	-653	-133	-175
3.17917	-808	-480	-91	-789	-270	-581	-168	222	-70	-652	-133	-174
3.18208	-806	-476	-90	-790	-268	-580	-170	223	-69	-652	-135	-174
3.185	-805	-473	-88	-792	-267	-578	-170	227	-70	-651	-138	-176
3.18792	-805	-470	-86	-793	-267	-579	-168	229	-72	-649	-140	-180
3.19083	-805	-468	-84	-792	-267	-582	-165	229	-73	-646	-142	-187
3.19375	-806	-468	-83	-787	-268	-586	-162	228	-74	-644	-142	-193
3.19667	-807	-471	-83	-781	-269	-589	-159	224	-73	-642	-141	-197
3.19958	-808	-475	-83	-773	-269	-591	-159	216	-72	-642	-140	-199
3.2025	-806	-479	-84	-764	-269	-593	-161	204	-72	-642	-140	-201
3.20542	-804	-483	-85	-757	-269	-599	-164	193	-73	-643	-139	-203
3.20833	-802	-487	-85	-756	-270	-609	-166	185	-74	-644	-137	-205
3.21125	-802	-495	-86	-759	-272	-619	-168	186	-75	-646	-136	-205
3.21417	-805	-504	-87	-769	-275	-623	-168	192	-74	-647	-136	-202
3.21708	-811	-512	-87	-780	-278	-619	-167	200	-73	-647	-136	-197
3.22	-818	-517	-87	-789	-279	-610	-166	206	-72	-646	-137	-192
3.22292	-827	-517	-86	-792	-279	-600	-165	212	-71	-644	-137	-187
3.22583	-832	-513	-84	-789	-277	-593	-164	216	-72	-642	-136	-181
3.22875	-834	-509	-85	-783	-276	-589	-165	218	-73	-640	-136	-178
3.23167	-833	-506	-86	-776	-275	-586	-167	217	-73	-637	-138	-179
3.23458	-830	-505	-88	-771	-276	-583	-169	215	-74	-634	-140	-185
3.2375	-830	-507	-90	-768	-278	-582	-171	213	-76	-633	-141	-193
3.24042	-831	-507	-90	-767	-279	-585	-171	213	-77	-632	-142	-201
3.24333	-833	-506	-90	-764	-279	-593	-168	212	-77	-632	-143	-204
3.24625	-833	-505	-88	-760	-279	-601	-165	206	-77	-633	-143	-203
3.24917	-831	-505	-86	-757	-277	-604	-162	198	-76	-634	-144	-196
3.25208	-828	-509	-84	-756	-276	-602	-160	193	-76	-635	-146	-188
3.255	-824	-514	-82	-758	-276	-595	-160	192	-77	-636	-146	-182
3.25792	-821	-519	-80	-762	-276	-586	-161	197	-79	-639	-146	-178
3.26083	-820	-521	-80	-765	-276	-580	-160	205	-81	-642	-145	-179
3.26375	-820	-518	-81	-766	-276	-576	-160	215	-83	-646	-145	-181
3.26667	-821	-512	-83	-767	-276	-574	-159	223	-84	-651	-144	-184
3.26958	-825	-504	-85	-769	-276	-574	-160	225	-86	-656	-144	-187
3.2725	-828	-496	-87	-773	-277	-577	-163	222	-87	-657	-142	-190
3.27542	-831	-490	-88	-779	-280	-583	-167	218	-88	-655	-140	-193
3.27833	-832	-486	-88	-785	-282	-592	-169	217	-87	-652	-139	-195
3.28125	-832	-485	-88	-791	-284	-602	-171	220	-84	-647	-139	-195
3.28417	-831	-489	-88	-797	-283	-611	-171	226	-80	-643	-141	-195
3.28708	-832	-495	-88	-801	-281	-617	-171	229	-77	-640	-144	-194
3.29	-834	-503	-89	-806	-278	-619	-171	227	-74	-636	-146	-195
3.29292	-836	-509	-88	-812	-276	-617	-171	225	-73	-633	-148	-200
3.29583	-836	-512	-87	-818	-275	-614	-172	223	-74	-628	-150	-210
3.29875	-835	-509	-85	-821	-275	-610	-174	226	-75	-624	-151	-218
3.30167	-832	-500	-85	-818	-277	-608	-174	231	-76	-624	-152	-218
3.30458	-829	-491	-86	-809	-278	-607	-174	237	-76	-629	-152	-213
3.3075	-828	-483	-88	-799	-280	-608	-173	243	-74	-636	-152	-204
3.31042	-829	-479	-89	-790	-281	-609	-171	245	-73	-643	-151	-198
3.31333	-832	-478	-90	-787	-282	-605	-169	244	-73	-647	-149	-200
3.31625	-835	-478	-90	-789	-281	-596	-168	240	-74	-650	-147	-207
3.31917	-840	-479	-90	-792	-280	-581	-168	234	-76	-655	-146	-212
3.32208	-844	-479	-89	-795	-280	-569	-169	226	-78	-662	-145	-213
3.325	-848	-478	-88	-799	-279	-568	-171	218	-81	-664	-144	-209
3.32792	-851	-478	-87	-805	-279	-576	-172	211	-83	-661	-145	-200
3.33083	-853	-478	-86	-811	-279	-588	-172	208	-83	-653	-146	-192
3.33375	-855	-480	-85	-815	-280	-598	-171	208	-83	-643	-147	-186
3.33667	-855	-485	-84	-816	-281	-600	-170	212	-83	-638	-148	-184
3.33958	-854	-494	-83	-812	-283	-597	-169	219	-82	-640	-148	-184
3.3425	-852	-503	-82	-806	-286	-595	-169	226	-82	-649	-148	-183
3.34542	-850	-511	-82	-798	-287	-595	-168	228	-82	-661	-148	-182
3.34833	-847	-516	-83	-795	-286	-597	-166	227	-82	-670	-147	-184
3.35125	-846	-516	-85	-796	-285	-600	-165	222	-83	-671	-148	-189
3.35417	-846	-513	-87	-798	-283	-603	-165	217	-82	-665	-150	-199
3.35708	-848	-510	-88	-798	-281	-607	-166	217	-82	-654	-151	-207
3.36	-852	-506	-87	-798	-281	-613	-170	219	-81	-645	-151	-210
3.36292	-855	-504	-86	-798	-281	-620	-174	222	-80	-639	-150	-207
3.36583	-857	-503	-84	-802	-282	-628	-178	225	-80	-638	-149	-200
3.36875	-857	-507	-83	-806	-284	-634	-182	229	-80	-643	-148	-193
3.37167	-856	-515	-83	-806	-285	-636	-183	234	-81	-652	-148	-190
3.37458	-855	-522	-83	-799	-287	-633	-182	237	-82	-662	-149	-191
3.3775	-853	-526	-85	-788	-288	-628	-181	237	-83	-671	-150	-197
3.38042	-851	-527	-86	-778	-287	-625	-180	234	-83	-677	-152	-205
3.38333	-850	-528	-86	-774	-285	-626	-181	230	-83	-678	-153	-213
3.38625	-849	-529	-84	-777	-283	-632	-182	230	-83	-675	-155	-218
3.38917	-851	-529	-81	-783	-280	-642	-184	232	-83	-670	-156	-221
3.39208	-855	-525	-79	-790	-279	-649	-183	236	-83	-665	-157	-221
3.395	-860	-517	-78	-794	-280	-648	-183	239	-82	-660	-157	-219
3.39792	-864	-507	-79	-796	-282	-639	-182	237	-79	-658	-157	-215
3.40083	-865	-500	-81	-798	-284	-623	-182	233	-77	-656	-156	-210
3.40375	-864	-494	-83	-803	-285	-608	-181	229	-75	-656	-155	-207
3.40667	-864	-490	-84	-810	-286	-597	-181	228	-75	-655	-155	-208
3.40958	-864	-487	-84	-815	-286	-591	-179	229	-76	-653	-155	-212
3.4125	-865	-486	-84	-814	-285	-590	-178	230	-76	-649	-155	-216
3.41542	-865	-492	-84	-807	-284	-592	-177	228	-76	-644	-157	-217
3.41833	-865	-503	-86	-798	-282	-594	-176	225	-76	-638	-158	-214
3.42125	-865	-517	-88	-790	-282	-597	-175	223	-75	-632	-158	-209
3.42417	-864	-529	-91	-789	-282	-600	-174	223	-76	-627	-158	-203
3.42708	-865	-535	-93	-793	-283	-605	-174	224	-76	-627	-159	-199
3.43	-865	-533	-96	-797	-285	-610	-176	226	-78	-633	-159	-197
3.43292	-865	-528	-97	-799	-287	-614	-180	226	-80	-643	-160	-196
3.43583	-864	-524	-97	-799	-288	-615	-183	225	-82	-651	-160	-195
3.43875	-861	-524	-95	-796	-288	-615	-185	223	-83	-656	-158	-193
3.44167	-860	-527	-93	-794	-288	-615	-185	221	-83	-656	-155	-193
3.44458	-860	-528	-90	-794	-288	-617	-182	220	-81	-654	-152	-194
3.4475	-861	-526	-88	-797	-289	-619	-179	221	-79	-651	-150	-194
3.45042	-862	-524	-87	-802	-289	-619	-175	221	-77	-649	-148	-194
3.45333	-864	-525	-87	-806	-290	-616	-172	219	-74	-649	-146	-194
3.45625	-866	-530	-88	-809	-290	-612	-171	217	-72	-650	-145	-194
3.45917	-869	-536	-90	-810	-291	-610	-172	216	-72	-650	-145	-195
3.46208	-872	-536	-91	-811	-292	-609	-173	219	-74	-650	-147	-196
3.465	-873	-529	-91	-813	-293	-609	-174	224	-78	-652	-147	-194
3.46792	-873	-518	-91	-816	-292	-613	-173	230	-81	-654	-146	-190
3.47083	-874	-506	-92	-817	-290	-620	-174	235	-83	-655	-145	-187
3.47375	-874	-496	-92	-814	-288	-628	-175	239	-82	-653	-144	-185
3.47667	-875	-492	-91	-806	-287	-633	-177	242	-81	-650	-146	-187
3.47958	-876	-494	-90	-796	-288	-635	-179	244	-78	-647	-149	-192
3.4825	-876	-502	-90	-792	-289	-633	-179	245	-76	-647	-153	-198
3.48542	-877	-515	-91	-795	-290	-629	-177	245	-74	-652	-155	-205
3.48833	-878	-529	-91	-801	-290	-625	-175	244	-75	-660	-156	-208
3.49125	-880	-538	-90	-807	-289	-620	-173	246	-77	-670	-157	-208
3.49417	-881	-541	-89	-811	-288	-614	-173	250	-79	-678	-158	-205
3.49708	-882	-539	-89	-813	-287	-608	-173	255	-81	-683	-159	-203
3.5	-882	-534	-91	-814	-287	-602	-173	260	-80	-684	-158	-205
3.50292	-881	-530	-94	-815	-288	-600	-174	262	-80	-679	-157	-211
3.50583	-879	-529	-97	-815	-289	-602	-174	261	-80	-671	-157	-220
3.50875	-877	-530	-99	-815	-290	-607	-173	257	-81	-663	-159	-228
3.51167	-873	-533	-101	-814	-289	-616	-173	252	-83	-658	-161	-232
3.51458	-869	-532	-100	-814	-287	-623	-174	248	-84	-656	-162	-229
3.5175	-868	-526	-98	-817	-286	-626	-175	245	-83	-655	-163	-221
3.52042	-869	-518	-94	-822	-286	-622	-177	244	-82	-656	-162	-213
3.52333	-871	-508	-89	-831	-287	-614	-178	243	-82	-658	-162	-209
3.52625	-873	-502	-86	-841	-288	-604	-180	245	-82	-661	-162	-209
3.52917	-873	-499	-84	-848	-290	-596	-182	250	-83	-664	-163	-212
3.53208	-873	-499	-84	-849	-293	-591	-184	258	-83	-668	-164	-212
3.535	-872	-500	-85	-847	-296	-590	-186	266	-83	-669	-164	-209
3.53792	-873	-501	-87	-841	-297	-594	-188	269	-82	-668	-164	-203
3.54083	-876	-500	-88	-835	-298	-602	-188	266	-81	-664	-164	-196
3.54375	-878	-494	-88	-829	-298	-611	-188	260	-79	-657	-166	-190
3.54667	-882	-486	-87	-823	-297	-619	-185	253	-79	-649	-168	-184
3.54958	-886	-480	-87	-819	-296	-624	-183	249	-80	-641	-169	-181
3.5525	-889	-478	-88	-818	-295	-627	-182	248	-82	-637	-169	-182
3.55542	-890	-480	-88	-820	-295	-627	-182	249	-84	-640	-168	-185
3.55833	-889	-485	-89	-821	-294	-624	-184	250	-84	-646	-167	-188
3.56125	-887	-489	-89	-818	-293	-621	-185	249	-83	-655	-166	-192
3.56417	-887	-491	-89	-813	-291	-619	-186	248	-80	-663	-165	-195
3.56708	-887	-492	-89	-807	-290	-619	-185	249	-78	-669	-163	-197
3.57	-889	-492	-90	-804	-289	-620	-185	252	-77	-672	-162	-200
3.57292	-891	-492	-91	-805	-290	-621	-187	256	-78	-673	-163	-201
3.57583	-891	-491	-92	-808	-292	-620	-189	259	-80	-673	-165	-200
3.57875	-890	-494	-91	-812	-294	-618	-190	258	-81	-673	-167	-199
3.58167	-888	-499	-89	-816	-297	-620	-191	253	-82	-673	-170	-200
3.58458	-887	-505	-87	-818	-300	-624	-191	247	-82	-673	-171	-201
3.5875	-885	-511	-86	-818	-301	-626	-189	241	-82	-671	-170	-201
3.59042	-883	-514	-85	-817	-300	-624	-188	239	-81	-666	-168	-198
3.59333	-882	-515	-86	-817	-297	-620	-186	240	-79	-664	-166	-192
3.59625	-883	-513	-87	-818	-295	-615	-185	242	-77	-665	-163	-187
3.59917	-886	-510	-87	-819	-293	-613	-183	243	-76	-667	-161	-186
3.60208	-892	-507	-89	-819	-293	-614	-182	243	-75	-670	-158	-189
3.605	-895	-504	-90	-818	-294	-616	-180	241	-75	-671	-156	-192
3.60792	-896	-501	-92	-817	-295	-620	-178	239	-78	-668	-155	-195
3.61083	-895	-498	-92	-816	-296	-622	-177	238	-81	-664	-155	-195
3.61375	-892	-497	-93	-818	-295	-623	-177	238	-86	-659	-157	-193
3.61667	-890	-499	-93	-821	-294	-621	-177	238	-89	-655	-159	-190
3.61958	-889	-506	-93	-826	-294	-618	-176	240	-91	-654	-162	-190
3.6225	-889	-515	-93	-831	-294	-615	-174	243	-90	-655	-164	-193
3.62542	-889	-522	-93	-834	-295	-612	-173	245	-87	-657	-166	-198
3.62833	-889	-526	-93	-833	-295	-609	-172	244	-82	-659	-168	-204
3.63125	-888	-525	-94	-830	-296	-607	-173	239	-79	-658	-169	-210
3.63417	-887	-521	-93	-826	-296	-607	-177	234	-77	-655	-170	-214
3.63708	-886	-516	-92	-824	-297	-609	-180	235	-78	-652	-170	-214
3.64	-885	-511	-90	-823	-297	-613	-183	241	-81	-649	-171	-212
3.64292	-886	-508	-88	-821	-297	-618	-183	249	-85	-648	-172	-207
3.64583	-890	-506	-87	-817	-297	-623	-182	255	-89	-650	-174	-201
3.64875	-896	-503	-85	-812	-298	-627	-181	258	-92	-657	-175	-194
3.65167	-899	-500	-85	-805	-300	-628	-181	257	-92	-665	-175	-188
3.65458	-901	-496	-86	-799	-302	-625	-182	257	-91	-671	-173	-184
3.6575	-901	-492	-87	-796	-303	-619	-182	256	-90	-670	-171	-185
3.66042	-900	-491	-88	-798	-303	-612	-182	254	-89	-663	-171	-190
3.66333	-900	-494	-90	-804	-302	-605	-182	251	-89	-655	-171	-195
3.66625	-901	-498	-90	-813	-301	-601	-184	247	-89	-648	-171	-199
3.66917	-902	-502	-91	-819	-301	-599	-184	244	-89	-647	-171	-198
3.67208	-903	-505	-93	-822	-301	-599	-184	246	-88	-650	-171	-193
3.675	-901	-505	-96	-822	-301	-600	-182	250	-87	-655	-170	-186
3.67792	-899	-503	-97	-821	-299	-600	-180	253	-87	-661	-169	-179
3.68083	-899	-499	-97	-820	-298	-602	-179	254	-87	-664	-169	-177
3.68375	-902	-498	-95	-821	-297	-604	-180	252	-87	-665	-170	-177
3.68667	-905	-500	-93	-820	-297	-605	-181	249	-86	-663	-171	-179
3.68958	-907	-507	-91	-818	-298	-605	-182	246	-85	-659	-172	-179
3.6925	-907	-515	-89	-817	-299	-603	-182	245	-83	-656	-172	-179
3.69542	-906	-524	-88	-818	-299	-599	-184	248	-82	-655	-172	-178
3.69833	-905	-531	-88	-825	-299	-595	-186	254	-82	-657	-172	-180
3.70125	-906	-534	-89	-833	-298	-591	-188	260	-83	-662	-173	-184
3.70417	-910	-533	-88	-833	-298	-589	-189	263	-86	-669	-174	-192
3.70708	-915	-528	-87	-826	-299	-590	-189	262	-88	-675	-175	-200
3.71	-918	-521	-86	-817	-301	-592	-188	258	-89	-679	-175	-207
3.71292	-918	-516	-86	-810	-302	-593	-188	254	-89	-680	-173	-213
3.71583	-916	-514	-87	-810	-302	-591	-188	252	-89	-676	-171	-215
3.71875	-913	-516	-89	-816	-300	-587	-188	253	-89	-670	-168	-213
3.72167	-910	-522	-91	-823	-298	-583	-186	256	-89	-665	-166	-207
3.72458	-909	-528	-93	-829	-296	-581	-184	260	-89	-664	-165	-200
3.7275	-907	-533	-94	-830	-296	-585	-183	265	-88	-668	-165	-195
3.73042	-906	-535	-93	-826	-297	-592	-183	269	-87	-674	-166	-194
3.73333	-905	-534	-92	-820	-298	-600	-185	272	-87	-681	-168	-198
3.73625	-907	-531	-91	-812	-299	-609	-186	272	-88	-687	-171	-204
3.73917	-910	-528	-92	-805	-300	-620	-186	269	-88	-690	-173	-211
3.74208	-914	-526	-93	-802	-301	-628	-186	267	-87	-691	-173	-217
3.745	-918	-524	-93	-802	-301	-632	-186	266	-86	-688	-171	-221
3.74792	-920	-525	-93	-805	-301	-629	-186	264	-86	-685	-169	-223
3.75083	-920	-527	-91	-811	-301	-620	-188	260	-85	-682	-168	-222
3.75375	-920	-529	-88	-818	-301	-611	-191	255	-85	-681	-168	-219
3.75667	-919	-529	-86	-823	-300	-608	-193	250	-84	-680	-169	-214
3.75958	-918	-529	-86	-825	-298	-608	-195	248	-82	-678	-172	-209
3.7625	-917	-529	-88	-823	-297	-607	-197	250	-81	-675	-174	-204
3.76542	-917	-527	-90	-817	-297	-603	-197	252	-80	-674	-176	-203
3.76833	-917	-524	-92	-810	-298	-596	-197	255	-79	-674	-178	-208
3.77125	-916	-520	-93	-805	-299	-591	-196	259	-77	-677	-180	-217
3.77417	-915	-516	-93	-802	-300	-594	-193	265	-75	-681	-181	-228
3.77708	-915	-519	-94	-802	-302	-602	-191	272	-75	-685	-181	-235
3.78	-915	-526	-96	-804	-304	-610	-189	280	-75	-688	-181	-236
3.78292	-917	-536	-98	-807	-305	-615	-189	288	-77	-689	-181	-229
3.78583	-919	-543	-101	-809	-307	-616	-188	295	-78	-686	-180	-216
3.78875	-920	-540	-103	-809	-309	-615	-189	303	-79	-681	-179	-202
3.79167	-921	-530	-105	-809	-309	-614	-190	307	-80	-676	-178	-191
3.79458	-920	-517	-105	-811	-308	-613	-191	306	-80	-672	-176	-185
3.7975	-919	-507	-103	-816	-306	-606	-192	299	-79	-673	-174	-185
3.80042	-917	-502	-101	-822	-304	-599	-194	288	-79	-677	-173	-189
3.80333	-916	-504	-98	-827	-301	-596	-194	277	-78	-683	-172	-195
3.80625	-916	-508	-96	-830	-300	-597	-193	273	-79	-689	-173	-199
3.80917	-917	-513	-93	-831	-300	-601	-192	275	-81	-692	-174	-201
3.81208	-918	-517	-91	-828	-302	-603	-190	281	-84	-690	-176	-201
3.815	-921	-517	-91	-819	-304	-605	-188	287	-86	-685	-178	-201
3.81792	-925	-517	-91	-806	-305	-608	-187	287	-87	-677	-181	-203
3.82083	-929	-516	-92	-798	-305	-614	-185	279	-86	-671	-185	-208
3.82375	-934	-518	-94	-796	-305	-620	-184	266	-84	-665	-188	-213
3.82667	-936	-523	-96	-798	-305	-622	-184	254	-82	-661	-190	-218
3.82958	-935	-526	-98	-802	-305	-620	-184	249	-80	-656	-190	-221
3.8325	-932	-527	-100	-801	-304	-617	-185	253	-77	-652	-190	-222
3.83542	-928	-525	-103	-799	-304	-614	-186	262	-75	-649	-190	-221
3.83833	-925	-523	-105	-799	-303	-613	-187	272	-75	-648	-190	-220
3.84125	-923	-524	-105	-802	-303	-613	-188	281	-76	-651	-190	-218
3.84417	-923	-527	-104	-806	-304	-611	-187	287	-78	-657	-188	-217
3.84708	-926	-532	-102	-811	-305	-607	-187	287	-80	-663	-185	-216
3.85	-929	-535	-99	-816	-307	-603	-186	283	-80	-666	-183	-217
3.85292	-933	-535	-97	-822	-308	-600	-186	275	-80	-665	-181	-220
3.85583	-936	-534	-94	-828	-309	-599	-187	266	-80	-663	-181	-220
3.85875	-938	-532	-91	-832	-308	-599	-188	258	-81	-662	-181	-218
3.86167	-939	-530	-89	-832	-307	-600	-188	253	-81	-663	-182	-214
3.86458	-937	-525	-89	-828	-308	-599	-187	251	-82	-667	-181	-211
3.8675	-936	-519	-90	-823	-309	-597	-187	252	-83	-673	-181	-208
3.87042	-937	-515	-91	-819	-311	-593	-187	256	-84	-678	-181	-206
3.87333	-937	-516	-93	-818	-312	-589	-189	261	-83	-679	-181	-207
3.87625	-939	-521	-94	-818	-311	-589	-192	267	-83	-677	-182	-208
3.87917	-939	-527	-94	-814	-309	-593	-195	272	-84	-674	-183	-207
3.88208	-938	-532	-94	-807	-307	-599	-197	277	-86	-673	-185	-204
3.885	-937	-534	-92	-799	-305	-604	-197	281	-89	-676	-185	-199
3.88792	-936	-533	-89	-792	-305	-607	-195	280	-91	-681	-185	-194
3.89083	-935	-531	-88	-788	-306	-605	-194	278	-91	-686	-183	-191
3.89375	-933	-528	-88	-790	-307	-601	-193	275	-90	-687	-181	-190
3.89667	-931	-523	-90	-796	-308	-597	-193	276	-90	-684	-180	-192
3.89958	-929	-518	-93	-804	-309	-593	-194	279	-90	-678	-180	-196
3.9025	-928	-513	-97	-810	-310	-586	-193	282	-91	-675	-181	-199
3.90542	-927	-510	-99	-815	-310	-580	-190	280	-91	-678	-180	-202
3.90833	-927	-511	-100	-817	-311	-576	-188	276	-88	-687	-180	-204
3.91125	-926	-514	-100	-817	-311	-574	-185	272	-85	-698	-180	-207
3.91417	-926	-517	-98	-818	-311	-577	-185	270	-82	-706	-181	-212
3.91708	-927	-521	-97	-820	-310	-581	-186	270	-80	-710	-183	-215
3.92	-928	-523	-96	-823	-309	-583	-187	272	-80	-709	-184	-215
3.92292	-931	-525	-96	-827	-309	-583	-189	274	-81	-705	-184	-212
3.92583	-932	-525	-96	-828	-310	-581	-190	276	-83	-699	-182	-208
3.92875	-934	-525	-97	-826	-311	-579	-192	280	-85	-692	-181	-204
3.93167	-937	-524	-97	-821	-313	-580	-192	284	-88	-685	-180	-204
3.93458	-940	-525	-98	-814	-314	-583	-192	286	-89	-679	-180	-205
3.9375	-944	-526	-100	-809	-315	-586	-192	286	-90	-672	-181	-206
3.94042	-947	-526	-102	-806	-314	-587	-191	282	-90	-665	-182	-206
3.94333	-948	-524	-103	-805	-313	-587	-191	275	-88	-661	-184	-205
3.94625	-948	-523	-102	-806	-312	-588	-192	266	-87	-663	-185	-207
3.94917	-946	-523	-100	-810	-312	-590	-193	258	-87	-669	-187	-213
3.95208	-944	-526	-97	-815	-311	-594	-194	254	-87	-675	-188	-222
3.955	-942	-528	-96	-820	-311	-595	-194	255	-88	-677	-190	-232
3.95792	-941	-529	-95	-824	-310	-595	-192	258	-86	-674	-191	-237
3.96083	-944	-527	-95	-823	-308	-592	-191	261	-84	-671	-193	-236
3.96375	-948	-525	-96	-818	-306	-589	-189	264	-81	-670	-194	-233
3.96667	-951	-525	-98	-813	-305	-585	-189	266	-81	-674	-193	-229
3.96958	-953	-527	-99	-811	-306	-580	-189	270	-82	-682	-191	-229
3.9725	-953	-530	-100	-814	-309	-574	-189	276	-84	-686	-189	-231
3.97542	-952	-529	-101	-820	-313	-572	-190	282	-85	-683	-188	-233
3.97833	-951	-524	-103	-824	-316	-577	-191	286	-86	-676	-188	-232
3.98125	-951	-520	-105	-825	-317	-585	-191	289	-86	-668	-190	-229
3.98417	-951	-518	-105	-824	-317	-594	-191	289	-86	-666	-190	-224
3.98708	-951	-520	-103	-821	-316	-601	-191	284	-86	-668	-190	-218
3.99	-949	-522	-100	-817	-315	-603	-192	277	-85	-670	-188	-211
3.99292	-947	-521	-98	-814	-315	-603	-192	271	-83	-671	-187	-204
3.99583	-947	-517	-95	-811	-316	-602	-192	268	-83	-669	-185	-196
3.99875	-948	-514	-93	-812	-316	-601	-193	270	-83	-667	-184	-189
4.00167	-950	-514	-93	-816	-317	-600	-194	274	-85	-663	-183	-185
4.00458	-952	-518	-93	-823	-318	-600	-195	279	-88	-659	-184	-184
4.0075	-952	-524	-94	-828	-319	-600	-196	282	-88	-656	-185	-186
4.01042	-951	-529	-94	-829	-319	-599	-195	285	-88	-653	-188	-189
4.01333	-951	-532	-95	-828	-319	-599	-193	287	-87	-653	-191	-193
4.01625	-950	-533	-95	-825	-320	-597	-190	287	-86	-657	-193	-198
4.01917	-951	-531	-95	-823	-321	-594	-187	287	-86	-662	-192	-205
4.02208	-952	-528	-95	-823	-323	-591	-185	286	-86	-666	-190	-212
4.025	-953	-524	-95	-825	-324	-588	-185	286	-85	-671	-187	-217
4.02792	-953	-524	-95	-827	-322	-589	-186	283	-85	-674	-187	-218
4.03083	-952	-529	-94	-825	-320	-594	-187	279	-84	-674	-189	-217
4.03375	-951	-533	-96	-820	-318	-600	-189	274	-85	-670	-192	-216
4.03667	-949	-533	-98	-815	-316	-606	-191	271	-88	-663	-195	-219
4.03958	-948	-531	-101	-811	-314	-612	-194	275	-90	-657	-198	-222
4.0425	-948	-525	-102	-811	-313	-616	-197	284	-92	-654	-199	-222
4.04542	-949	-520	-102	-812	-312	-619	-199	297	-93	-657	-198	-220
4.04833	-952	-516	-100	-813	-311	-618	-200	309	-93	-664	-196	-217
4.05125	-955	-515	-99	-812	-311	-614	-199	313	-92	-671	-192	-216
4.05417	-957	-516	-99	-810	-311	-607	-199	308	-91	-677	-190	-219
4.05708	-957	-520	-99	-810	-312	-600	-198	298	-90	-679	-189	-223
4.06	-956	-524	-98	-814	-314	-596	-198	288	-87	-676	-190	-228
4.06292	-955	-524	-97	-819	-316	-595	-198	284	-85	-671	-192	-232
4.06583	-955	-520	-95	-824	-318	-596	-199	285	-85	-663	-193	-234
4.06875	-956	-515	-94	-827	-319	-598	-200	286	-86	-656	-195	-233
4.07167	-956	-510	-93	-827	-318	-598	-200	287	-88	-651	-196	-227
4.07458	-955	-508	-93	-825	-318	-597	-200	289	-90	-649	-196	-218
4.0775	-955	-508	-95	-826	-318	-596	-199	289	-91	-649	-195	-212
4.08042	-956	-508	-96	-829	-319	-595	-199	287	-93	-650	-195	-209
4.08333	-956	-507	-96	-832	-321	-594	-198	283	-93	-651	-195	-209
4.08625	-956	-505	-96	-832	-323	-594	-197	276	-93	-654	-194	-211
4.08917	-955	-505	-95	-829	-324	-594	-197	270	-93	-658	-193	-212
4.09208	-954	-510	-96	-826	-324	-594	-199	269	-91	-662	-192	-212
4.095	-954	-523	-96	-825	-323	-592	-201	273	-90	-665	-192	-211
4.09792	-954	-539	-97	-825	-321	-588	-203	276	-89	-665	-193	-209
4.10083	-955	-553	-96	-824	-319	-584	-204	279	-89	-664	-195	-208
4.10375	-957	-558	-95	-821	-317	-581	-203	278	-89	-663	-195	-208
4.10667	-960	-554	-94	-816	-318	-579	-201	276	-91	-661	-194	-212
4.10958	-961	-546	-93	-813	-320	-579	-198	275	-93	-659	-193	-217
4.1125	-960	-538	-93	-811	-324	-579	-196	276	-94	-653	-192	-221
4.11542	-957	-533	-95	-812	-328	-580	-193	277	-95	-644	-193	-225
4.11833	-955	-531	-97	-814	-332	-582	-192	280	-95	-636	-194	-226
4.12125	-955	-530	-99	-817	-334	-584	-191	283	-94	-630	-194	-228
4.12417	-957	-529	-100	-818	-334	-584	-191	287	-93	-631	-194	-231
4.12708	-961	-529	-101	-817	-332	-583	-191	288	-93	-638	-193	-232
4.13	-964	-531	-102	-813	-329	-583	-191	287	-93	-646	-192	-232
4.13292	-966	-532	-104	-807	-325	-583	-190	285	-93	-652	-191	-229
4.13583	-965	-531	-106	-802	-323	-585	-191	282	-91	-654	-191	-225
4.13875	-963	-527	-108	-799	-323	-588	-193	282	-88	-655	-191	-223
4.14167	-963	-520	-109	-794	-323	-590	-196	284	-85	-656	-191	-227
4.14458	-965	-513	-110	-788	-323	-592	-198	282	-84	-659	-191	-232
4.1475	-969	-508	-110	-782	-322	-593	-199	277	-85	-661	-191	-235
4.15042	-972	-507	-109	-780	-320	-594	-199	271	-87	-662	-191	-233
4.15333	-972	-510	-106	-783	-318	-593	-199	266	-88	-664	-192	-226
4.15625	-971	-514	-104	-791	-316	-589	-198	263	-89	-664	-193	-218
4.15917	-969	-518	-102	-800	-316	-584	-197	262	-88	-663	-195	-214
4.16208	-968	-524	-102	-807	-317	-581	-196	262	-88	-659	-196	-215
4.165	-967	-532	-103	-812	-318	-580	-197	265	-91	-651	-197	-222
4.16792	-967	-541	-104	-815	-317	-581	-198	274	-94	-641	-197	-231
4.17083	-967	-550	-104	-817	-315	-582	-199	283	-97	-634	-195	-242
4.17375	-967	-555	-104	-820	-314	-582	-200	289	-97	-632	-194	-250
4.17667	-967	-555	-103	-820	-313	-582	-199	288	-94	-635	-193	-252
4.17958	-967	-553	-103	-818	-315	-582	-199	282	-90	-641	-196	-248
4.1825	-969	-548	-103	-812	-318	-581	-199	276	-87	-646	-199	-240
4.18542	-973	-542	-104	-804	-320	-578	-199	275	-87	-649	-204	-233
4.18833	-976	-536	-104	-795	-322	-572	-199	278	-89	-650	-207	-232
4.19125	-979	-532	-104	-787	-322	-566	-200	282	-92	-649	-208	-233
4.19417	-981	-529	-103	-784	-322	-561	-202	284	-94	-647	-208	-234
4.19708	-980	-531	-101	-785	-321	-557	-203	286	-94	-645	-205	-233
4.2	-977	-536	-100	-791	-320	-553	-203	289	-93	-645	-202	-230
4.20292	-975	-539	-99	-800	-320	-548	-203	295	-93	-647	-200	-227
4.20583	-974	-540	-98	-810	-322	-543	-201	301	-93	-647	-200	-227
4.20875	-975	-539	-98	-819	-325	-539	-200	304	-93	-647	-200	-227
4.21167	-977	-538	-97	-825	-328	-537	-200	304	-93	-647	-202	-227
4.21458	-979	-538	-96	-829	-331	-539	-202	306	-93	-647	-203	-226
4.2175	-979	-539	-95	-830	-331	-544	-204	309	-93	-648	-204	-225
4.22042	-978	-539	-94	-829	-330	-551	-206	312	-94	-647	-205	-223
4.22333	-978	-539	-94	-828	-328	-557	-207	313	-95	-644	-206	-220
4.22625	-979	-540	-95	-825	-326	-561	-206	312	-95	-639	-205	-217
4.22917	-981	-542	-97	-819	-325	-561	-202	308	-93	-635	-204	-216
4.23208	-984	-544	-97	-811	-325	-561	-199	302	-92	-631	-203	-216
4.235	-984	-543	-97	-802	-324	-567	-197	293	-91	-628	-202	-214
4.23792	-981	-537	-97	-794	-322	-575	-198	285	-91	-625	-203	-210
4.24083	-978	-528	-97	-786	-320	-585	-200	280	-92	-626	-203	-205
4.24375	-975	-518	-96	-781	-319	-591	-202	281	-93	-630	-202	-200
4.24667	-974	-510	-96	-780	-320	-593	-203	285	-93	-637	-201	-198
4.24958	-976	-505	-97	-783	-323	-592	-202	284	-93	-646	-199	-200
4.2525	-979	-504	-98	-787	-325	-591	-202	279	-93	-654	-199	-205
4.25542	-982	-502	-100	-791	-324	-590	-201	274	-93	-659	-200	-211
4.25833	-985	-499	-102	-792	-322	-588	-200	272	-92	-662	-201	-214
4.26125	-987	-495	-102	-791	-318	-584	-199	274	-91	-661	-203	-214
4.26417	-987	-492	-101	-792	-315	-582	-199	278	-89	-660	-203	-211
4.26708	-986	-493	-100	-794	-315	-583	-199	280	-88	-658	-202	-208
4.27	-986	-499	-99	-795	-316	-588	-201	281	-88	-659	-201	-210
4.27292	-985	-507	-98	-793	-317	-591	-204	284	-89	-659	-199	-214
4.27583	-985	-514	-98	-792	-318	-591	-205	290	-89	-658	-198	-218
4.27875	-984	-521	-99	-790	-318	-586	-205	298	-89	-654	-197	-221
4.28167	-984	-528	-100	-787	-319	-581	-204	303	-90	-649	-196	-222
4.28458	-986	-536	-101	-785	-321	-578	-203	304	-92	-647	-195	-221
4.2875	-988	-546	-102	-782	-323	-581	-203	303	-95	-647	-195	-218
4.29042	-990	-554	-102	-780	-324	-588	-203	303	-97	-650	-198	-214
4.29333	-991	-559	-101	-779	-324	-594	-204	306	-99	-654	-202	-210
4.29625	-991	-560	-100	-778	-324	-598	-204	309	-99	-658	-206	-205
4.29917	-990	-556	-100	-775	-324	-599	-205	311	-99	-661	-209	-201
4.30208	-989	-549	-102	-772	-326	-597	-205	310	-97	-661	-210	-198
4.305	-987	-541	-104	-771	-328	-594	-204	307	-95	-654	-210	-198
4.30792	-986	-536	-106	-773	-331	-589	-204	305	-95	-643	-209	-200
4.31083	-985	-535	-108	-776	-332	-582	-204	303	-95	-636	-208	-205
4.31375	-987	-537	-109	-781	-333	-575	-206	298	-96	-635	-206	-210
4.31667	-990	-540	-111	-786	-332	-570	-207	291	-95	-640	-206	-214
4.31958	-994	-540	-112	-791	-331	-567	-207	284	-95	-647	-206	-216
4.3225	-997	-537	-111	-794	-330	-561	-206	279	-94	-654	-207	-216
4.32542	-998	-533	-110	-795	-328	-555	-204	280	-95	-658	-208	-215
4.32833	-999	-532	-107	-796	-327	-549	-203	284	-96	-660	-209	-213
4.33125	-999	-534	-104	-798	-327	-545	-202	291	-98	-663	-211	-212
4.33417	-1000	-537	-101	-799	-327	-544	-202	297	-99	-666	-212	-214
4.33708	-1002	-537	-100	-798	-327	-546	-203	299	-99	-668	-212	-217
4.34	-1003	-532	-99	-795	-327	-547	-206	300	-99	-669	-212	-218
4.34292	-1001	-525	-100	-791	-328	-548	-208	300	-97	-668	-211	-218
4.34583	-998	-517	-101	-790	-329	-552	-210	301	-94	-664	-210	-216
4.34875	-994	-511	-102	-792	-330	-555	-210	303	-92	-658	-210	-215
4.35167	-992	-507	-103	-797	-332	-552	-208	303	-90	-652	-209	-218
4.35458	-992	-506	-103	-802	-332	-547	-204	301	-90	-646	-209	-224
4.3575	-993	-507	-104	-804	-333	-541	-202	297	-92	-641	-209	-234
4.36042	-994	-513	-105	-803	-333	-539	-200	294	-94	-636	-211	-244
4.36333	-996	-522	-106	-799	-333	-544	-201	292	-95	-633	-213	-253
4.36625	-998	-529	-107	-793	-332	-551	-204	291	-96	-633	-214	-257
4.36917	-999	-533	-107	-790	-331	-557	-205	292	-97	-635	-213	-254
4.37208	-1000	-533	-107	-789	-330	-558	-206	295	-97	-638	-212	-246
4.375	-1001	-531	-107	-793	-331	-555	-206	300	-96	-639	-210	-236
4.37792	-1002	-530	-106	-798	-333	-552	-206	306	-95	-640	-209	-226
4.38083	-1003	-531	-104	-802	-335	-555	-206	313	-93	-642	-209	-220
4.38375	-1004	-535	-103	-805	-337	-561	-206	319	-93	-648	-209	-218
4.38667	-1005	-540	-102	-804	-338	-569	-204	321	-94	-653	-210	-217
4.38958	-1006	-544	-103	-800	-337	-576	-202	318	-96	-655	-210	-218
4.3925	-1007	-549	-104	-793	-335	-577	-200	312	-97	-654	-209	-219
4.39542	-1008	-552	-104	-785	-334	-576	-201	307	-98	-651	-209	-221
4.39833	-1010	-556	-103	-782	-332	-573	-202	304	-98	-648	-209	-222
4.40125	-1011	-559	-102	-781	-332	-571	-203	307	-97	-645	-210	-221
4.40417	-1010	-562	-100	-779	-333	-567	-204	312	-96	-640	-211	-219
4.40708	-1007	-561	-99	-774	-334	-563	-205	315	-94	-634	-212	-219
4.41	-1004	-556	-98	-767	-334	-557	-205	315	-93	-629	-211	-222
4.41292	-1003	-549	-98	-760	-334	-550	-204	309	-91	-627	-211	-227
4.41583	-1003	-542	-99	-759	-334	-544	-204	301	-89	-627	-212	-228
4.41875	-1005	-536	-101	-763	-333	-541	-205	291	-89	-630	-213	-226
4.42167	-1006	-530	-103	-771	-332	-542	-205	282	-89	-636	-214	-219
4.42458	-1007	-525	-104	-782	-331	-546	-206	275	-91	-643	-215	-214
4.4275	-1009	-522	-104	-790	-331	-549	-206	271	-92	-649	-217	-214
4.43042	-1012	-521	-103	-794	-331	-549	-205	274	-93	-652	-219	-218
4.43333	-1013	-522	-102	-790	-332	-548	-203	279	-93	-651	-221	-225
4.43625	-1013	-526	-100	-781	-333	-546	-202	284	-92	-646	-221	-232
4.43917	-1012	-530	-100	-772	-333	-547	-200	286	-91	-641	-221	-236
4.44208	-1011	-533	-100	-765	-335	-549	-200	287	-91	-638	-219	-238
4.445	-1011	-532	-101	-764	-337	-551	-200	289	-93	-637	-217	-238
4.44792	-1012	-529	-102	-767	-339	-552	-202	293	-95	-635	-216	-235
4.45083	-1014	-525	-102	-773	-340	-552	-204	297	-97	-634	-214	-231
4.45375	-1014	-526	-103	-779	-339	-551	-207	299	-98	-632	-212	-226
4.45667	-1014	-531	-104	-781	-338	-549	-209	299	-98	-630	-211	-221
4.45958	-1013	-535	-106	-778	-337	-548	-209	299	-98	-627	-209	-218
4.4625	-1012	-535	-108	-774	-336	-547	-208	300	-97	-624	-208	-217
4.46542	-1011	-530	-110	-768	-335	-548	-206	305	-96	-622	-207	-218
4.46833	-1011	-523	-111	-763	-334	-550	-203	310	-96	-622	-207	-220
4.47125	-1010	-519	-110	-757	-333	-553	-201	315	-95	-626	-207	-224
4.47417	-1011	-520	-107	-750	-333	-557	-199	317	-93	-631	-207	-229
4.47708	-1014	-524	-104	-743	-333	-563	-200	314	-92	-638	-208	-233
4.48	-1018	-530	-101	-740	-335	-568	-202	308	-92	-645	-208	-236
4.48292	-1023	-537	-100	-743	-337	-571	-205	303	-92	-650	-210	-238
4.48583	-1028	-545	-100	-751	-339	-569	-209	300	-93	-651	-213	-239
4.48875	-1029	-557	-101	-761	-341	-562	-211	299	-94	-646	-216	-239
4.49167	-1028	-570	-101	-771	-342	-553	-211	298	-94	-637	-218	-236
4.49458	-1024	-578	-102	-780	-343	-545	-210	297	-95	-627	-220	-232
4.4975	-1020	-579	-103	-786	-342	-542	-209	294	-95	-622	-223	-229
4.50042	-1016	-572	-104	-789	-341	-545	-208	293	-96	-622	-225	-227
4.50333	-1014	-558	-105	-788	-339	-555	-207	295	-97	-625	-227	-228
4.50625	-1013	-543	-105	-784	-337	-565	-208	298	-98	-629	-227	-230
4.50917	-1013	-529	-105	-783	-335	-573	-208	299	-99	-631	-226	-233
4.51208	-1015	-517	-105	-784	-334	-576	-207	298	-99	-632	-223	-234
4.515	-1019	-510	-104	-786	-334	-574	-206	296	-97	-632	-219	-235
4.51792	-1022	-508	-102	-788	-334	-568	-205	297	-96	-633	-216	-235
4.52083	-1024	-513	-100	-787	-333	-561	-205	302	-95	-635	-214	-235
4.52375	-1024	-522	-99	-785	-332	-555	-206	310	-94	-639	-214	-234
4.52667	-1023	-530	-98	-781	-332	-553	-207	319	-95	-643	-215	-231
4.52958	-1022	-535	-98	-775	-333	-557	-208	323	-96	-650	-219	-226
4.5325	-1022	-535	-98	-764	-334	-567	-208	322	-97	-656	-222	-220
4.53542	-1024	-530	-98	-750	-335	-576	-205	315	-98	-661	-225	-216
4.53833	-1025	-522	-98	-737	-336	-580	-203	305	-99	-663	-226	-214
4.54125	-1026	-519	-100	-730	-337	-577	-202	299	-100	-660	-224	-214
4.54417	-1026	-521	-103	-734	-337	-568	-202	297	-100	-657	-220	-216
4.54708	-1024	-530	-105	-747	-337	-560	-203	299	-101	-654	-218	-217
4.55	-1022	-540	-105	-761	-337	-557	-204	304	-101	-651	-218	-216
4.55292	-1020	-545	-106	-773	-338	-559	-205	308	-102	-648	-220	-213
4.55583	-1019	-545	-108	-782	-339	-565	-205	311	-101	-646	-223	-208
4.55875	-1020	-541	-110	-786	-340	-571	-205	312	-100	-643	-224	-204
4.56167	-1021	-537	-112	-788	-342	-573	-205	312	-97	-644	-224	-203
4.56458	-1024	-533	-112	-788	-342	-571	-204	311	-94	-648	-222	-203
4.5675	-1026	-528	-109	-784	-342	-563	-204	308	-93	-653	-220	-204
4.57042	-1027	-524	-106	-777	-341	-554	-205	305	-95	-657	-218	-206
4.57333	-1029	-521	-103	-769	-341	-546	-207	302	-97	-659	-216	-213
4.57625	-1032	-521	-102	-763	-341	-541	-210	301	-98	-660	-215	-222
4.57917	-1034	-525	-103	-760	-342	-542	-211	303	-97	-660	-215	-234
4.58208	-1035	-528	-105	-761	-343	-547	-211	308	-96	-660	-216	-244
4.585	-1035	-530	-106	-764	-344	-552	-209	312	-97	-660	-217	-247
4.58792	-1035	-532	-105	-769	-344	-555	-207	313	-99	-658	-218	-245
4.59083	-1034	-534	-104	-774	-344	-555	-206	311	-102	-653	-220	-240
4.59375	-1035	-537	-103	-777	-344	-552	-207	308	-105	-647	-223	-236
4.59667	-1036	-540	-103	-776	-345	-550	-208	305	-106	-641	-225	-233
4.59958	-1038	-541	-104	-771	-346	-548	-209	305	-106	-636	-227	-231
4.6025	-1041	-539	-105	-766	-346	-550	-209	308	-104	-632	-229	-227
4.60542	-1045	-533	-105	-762	-346	-552	-210	311	-103	-630	-230	-226
4.60833	-1046	-525	-103	-759	-346	-554	-210	315	-102	-627	-230	-229
4.61125	-1046	-515	-102	-757	-345	-554	-210	315	-101	-622	-231	-236
4.61417	-1045	-506	-100	-755	-345	-556	-211	313	-102	-620	-231	-243
4.61708	-1042	-500	-98	-754	-343	-558	-212	311	-102	-622	-231	-248
4.62	-1040	-499	-97	-756	-342	-560	-212	311	-100	-626	-229	-248
4.62292	-1039	-502	-97	-758	-342	-561	-211	313	-98	-630	-225	-246
4.62583	-1039	-509	-98	-758	-344	-559	-209	315	-96	-629	-221	-245
4.62875	-1040	-519	-101	-758	-345	-554	-208	319	-95	-625	-218	-246
4.63167	-1043	-529	-105	-760	-347	-549	-208	324	-96	-619	-217	-247
4.63458	-1045	-537	-107	-766	-348	-545	-209	333	-98	-616	-217	-248
4.6375	-1046	-542	-108	-770	-348	-543	-210	344	-100	-613	-218	-248
4.64042	-1047	-543	-107	-772	-348	-541	-210	352	-101	-612	-218	-247
4.64333	-1047	-541	-105	-767	-348	-538	-209	355	-100	-611	-217	-244
4.64625	-1049	-540	-104	-758	-347	-535	-209	352	-97	-611	-214	-241
4.64917	-1051	-539	-104	-748	-346	-537	-209	346	-94	-612	-213	-238
4.65208	-1052	-537	-104	-740	-345	-542	-210	339	-93	-617	-212	-236
4.655	-1052	-534	-103	-733	-343	-549	-210	334	-94	-624	-213	-234
4.65792	-1051	-530	-103	-730	-343	-554	-209	329	-96	-634	-215	-234
4.66083	-1047	-525	-103	-732	-343	-553	-209	323	-97	-647	-215	-235
4.66375	-1044	-521	-103	-740	-345	-549	-209	315	-97	-661	-215	-237
4.66667	-1041	-518	-104	-749	-347	-544	-208	304	-97	-671	-214	-241
4.66958	-1042	-518	-104	-756	-349	-540	-207	292	-96	-677	-215	-244
4.6725	-1044	-520	-104	-759	-351	-539	-206	280	-97	-676	-217	-244
4.67542	-1049	-523	-102	-757	-352	-540	-204	272	-97	-671	-219	-241
4.67833	-1053	-525	-100	-750	-352	-546	-204	268	-96	-665	-221	-236
4.68125	-1056	-525	-98	-741	-351	-552	-205	269	-95	-658	-221	-234
4.68417	-1057	-522	-97	-736	-349	-555	-208	274	-94	-654	-222	-238
4.68708	-1056	-523	-95	-735	-347	-553	-211	282	-93	-650	-223	-244
4.69	-1054	-526	-94	-740	-346	-551	-212	292	-93	-648	-224	-249
4.69292	-1052	-533	-94	-747	-346	-550	-212	299	-93	-647	-226	-251
4.69583	-1051	-539	-95	-753	-347	-555	-209	304	-93	-648	-229	-249
4.69875	-1051	-540	-96	-757	-348	-561	-205	309	-94	-651	-232	-243
4.70167	-1051	-539	-98	-763	-350	-565	-202	315	-95	-654	-233	-235
4.70458	-1052	-538	-99	-769	-351	-566	-200	322	-96	-656	-233	-229
4.7075	-1053	-539	-99	-773	-352	-565	-199	329	-95	-655	-231	-229
4.71042	-1055	-543	-100	-773	-353	-562	-200	334	-95	-652	-228	-234
4.71333	-1056	-549	-100	-769	-352	-560	-201	336	-95	-648	-225	-245
4.71625	-1058	-554	-100	-763	-350	-557	-202	337	-96	-645	-223	-255
4.71917	-1060	-556	-100	-758	-348	-552	-204	339	-98	-640	-222	-261
4.72208	-1061	-552	-100	-756	-347	-547	-205	339	-99	-635	-221	-263
4.725	-1064	-543	-100	-753	-347	-541	-207	337	-100	-631	-221	-264
4.72792	-1067	-531	-102	-750	-347	-537	-209	332	-100	-628	-219	-264
4.73083	-1070	-520	-105	-744	-347	-534	-212	326	-99	-629	-218	-264
4.73375	-1072	-513	-105	-738	-348	-533	-215	322	-97	-632	-219	-262
4.73667	-1071	-512	-105	-732	-348	-534	-217	319	-96	-635	-220	-259
4.73958	-1068	-516	-104	-730	-349	-536	-218	316	-96	-636	-221	-255
4.7425	-1065	-525	-102	-732	-350	-541	-218	311	-97	-634	-222	-249
4.74542	-1064	-535	-102	-737	-350	-548	-217	304	-98	-630	-223	-244
4.74833	-1065	-543	-104	-742	-349	-557	-216	298	-99	-628	-224	-241
4.75125	-1066	-546	-106	-746	-346	-565	-216	294	-98	-629	-225	-241
4.75417	-1069	-543	-108	-744	-344	-573	-217	292	-97	-632	-227	-242
4.75708	-1071	-538	-110	-739	-343	-579	-217	292	-96	-638	-228	-242
4.76	-1072	-530	-110	-735	-344	-582	-218	294	-97	-643	-228	-239
4.76292	-1071	-524	-109	-737	-346	-581	-218	299	-98	-645	-228	-233
4.76583	-1070	-520	-107	-747	-348	-572	-217	305	-99	-644	-229	-228
4.76875	-1069	-524	-106	-762	-350	-561	-216	308	-98	-641	-230	-226
4.77167	-1070	-533	-104	-772	-352	-552	-214	309	-96	-638	-231	-228
4.77458	-1073	-542	-103	-776	-352	-547	-214	307	-96	-637	-231	-234
4.7775	-1077	-549	-102	-774	-352	-550	-213	305	-99	-639	-232	-240
4.78042	-1080	-551	-102	-771	-349	-555	-213	305	-102	-646	-231	-245
4.78333	-1081	-548	-102	-768	-347	-558	-212	307	-104	-652	-230	-247
4.78625	-1079	-544	-103	-767	-345	-558	-211	308	-105	-655	-229	-245
4.78917	-1076	-540	-103	-766	-345	-555	-212	309	-103	-652	-227	-241
4.79208	-1073	-534	-103	-765	-346	-552	-213	310	-100	-644	-227	-238
4.795	-1071	-529	-104	-762	-349	-552	-215	311	-97	-634	-227	-236
4.79792	-1068	-528	-105	-759	-351	-554	-216	311	-95	-622	-227	-239
4.80083	-1067	-531	-105	-754	-354	-557	-216	312	-95	-612	-227	-247
4.80375	-1065	-535	-106	-749	-357	-558	-214	313	-95	-606	-227	-255
4.80667	-1065	-537	-107	-744	-359	-556	-213	314	-95	-604	-227	-261
4.80958	-1067	-537	-109	-742	-359	-554	-212	315	-95	-606	-226	-262
4.8125	-1069	-535	-111	-743	-358	-556	-213	314	-96	-611	-225	-258
4.81542	-1071	-533	-113	-746	-356	-560	-215	311	-97	-616	-225	-250
4.81833	-1073	-533	-114	-752	-354	-567	-217	309	-98	-619	-227	-243
4.82125	-1074	-533	-115	-757	-354	-573	-219	309	-99	-620	-228	-237
4.82417	-1077	-532	-115	-763	-354	-579	-220	313	-99	-620	-229	-233
4.82708	-1079	-531	-113	-767	-355	-584	-221	317	-98	-621	-230	-232
4.83	-1082	-531	-109	-769	-356	-589	-221	319	-99	-621	-232	-231
4.83292	-1083	-530	-107	-769	-357	-589	-220	316	-100	-620	-234	-229
4.83583	-1082	-527	-105	-768	-357	-583	-220	312	-100	-619	-236	-226
4.83875	-1082	-523	-105	-768	-357	-573	-220	310	-100	-621	-237	-223
4.84167	-1081	-520	-107	-767	-356	-564	-220	311	-98	-627	-236	-221
4.84458	-1081	-521	-109	-766	-356	-558	-220	314	-96	-635	-236	-222
4.8475	-1081	-527	-111	-763	-356	-557	-220	317	-94	-642	-234	-223
4.85042	-1081	-534	-112	-757	-356	-558	-221	316	-93	-645	-234	-223
4.85333	-1082	-540	-110	-754	-355	-559	-221	312	-93	-646	-233	-223
4.85625	-1083	-540	-107	-754	-354	-562	-220	310	-92	-645	-233	-222
4.85917	-1084	-537	-104	-758	-352	-566	-219	311	-91	-640	-233	-222
4.86208	-1084	-534	-103	-765	-351	-571	-218	314	-91	-634	-234	-221
4.865	-1084	-532	-103	-774	-351	-574	-219	318	-92	-632	-235	-219
4.86792	-1083	-530	-104	-784	-353	-575	-220	324	-94	-635	-236	-217
4.87083	-1083	-529	-106	-794	-356	-574	-222	327	-97	-639	-236	-218
4.87375	-1085	-528	-107	-803	-358	-570	-222	327	-101	-641	-236	-224
4.87667	-1087	-529	-108	-808	-359	-563	-222	323	-103	-637	-236	-237
4.87958	-1089	-530	-110	-808	-359	-554	-221	320	-104	-629	-234	-254
4.8825	-1091	-529	-112	-805	-357	-544	-221	320	-103	-624	-232	-269
4.88542	-1093	-526	-112	-801	-355	-537	-221	326	-100	-624	-231	-276
4.88833	-1096	-522	-112	-799	-353	-537	-222	334	-97	-626	-231	-270
4.89125	-1100	-521	-110	-797	-353	-539	-221	337	-95	-627	-231	-256
4.89417	-1103	-522	-109	-793	-353	-541	-222	336	-93	-628	-232	-240
4.89708	-1104	-524	-108	-786	-355	-541	-223	335	-93	-628	-233	-227
4.9	-1104	-525	-108	-778	-356	-540	-224	335	-92	-630	-235	-221
4.90292	-1102	-524	-108	-767	-357	-540	-225	337	-91	-635	-236	-220
4.90583	-1101	-523	-109	-754	-356	-541	-225	338	-91	-640	-237	-221
4.90875	-1099	-523	-109	-741	-357	-543	-226	336	-92	-644	-239	-226
4.91167	-1098	-525	-109	-734	-359	-543	-228	329	-95	-646	-241	-234
4.91458	-1098	-530	-110	-733	-360	-543	-230	322	-97	-646	-242	-241
4.9175	-1099	-537	-111	-739	-362	-543	-230	317	-98	-646	-241	-244
4.92042	-1099	-541	-112	-748	-362	-546	-229	315	-97	-646	-241	-242
4.92333	-1100	-543	-113	-752	-361	-551	-228	318	-94	-643	-241	-233
4.92625	-1101	-543	-114	-751	-361	-559	-226	323	-92	-636	-242	-224
4.92917	-1104	-543	-113	-751	-361	-569	-224	330	-91	-628	-244	-219
4.93208	-1106	-544	-111	-753	-361	-578	-224	335	-91	-621	-246	-217
4.935	-1106	-546	-108	-756	-359	-582	-224	337	-92	-617	-246	-217
4.93792	-1103	-548	-105	-757	-357	-578	-225	336	-93	-618	-244	-218
4.94083	-1099	-549	-104	-752	-353	-565	-226	336	-96	-621	-241	-219
4.94375	-1095	-550	-103	-744	-349	-551	-227	337	-99	-626	-237	-222
4.94667	-1094	-548	-103	-738	-346	-542	-227	338	-101	-632	-235	-229
4.94958	-1095	-546	-103	-735	-347	-538	-226	337	-103	-638	-235	-237
4.9525	-1098	-543	-102	-735	-349	-538	-224	333	-103	-643	-237	-244
4.95542	-1101	-543	-101	-739	-352	-540	-221	329	-103	-646	-241	-250
4.95833	-1105	-545	-101	-743	-354	-542	-219	326	-102	-650	-245	-255
4.96125	-1107	-548	-101	-749	-355	-544	-218	328	-102	-656	-246	-261
4.96417	-1110	-551	-102	-755	-355	-547	-217	334	-102	-660	-244	-264
4.96708	-1112	-554	-104	-760	-355	-552	-216	342	-104	-661	-239	-264
4.97	-1115	-557	-106	-764	-356	-558	-215	351	-106	-657	-235	-257
4.97292	-1117	-560	-108	-766	-358	-562	-214	358	-107	-649	-233	-247
4.97583	-1118	-564	-110	-766	-359	-563	-214	361	-107	-642	-234	-237
4.97875	-1119	-563	-112	-766	-360	-560	-214	361	-107	-638	-236	-230
4.98167	-1120	-558	-113	-766	-361	-552	-216	357	-106	-636	-238	-227
4.98458	-1119	-552	-113	-766	-361	-545	-217	352	-106	-634	-239	-226
4.9875	-1118	-546	-111	-766	-362	-540	-218	349	-104	-630	-240	-227
4.99042	-1116	-543	-108	-765	-363	-541	-220	348	-103	-626	-241	-227
4.99333	-1114	-541	-106	-764	-364	-547	-221	350	-102	-621	-242	-226
4.99625	-1112	-541	-106	-764	-364	-557	-222	353	-101	-616	-243	-223
4.99917	-1111	-541	-107	-765	-363	-569	-222	357	-102	-616	-243	-218
5.00208	-1111	-543	-108	-767	-361	-581	-221	362	-102	-619	-243	-213
5.005	-1112	-546	-109	-768	-360	-591	-221	366	-103	-622	-243	-211
5.00792	-1115	-546	-110	-767	-358	-598	-221	368	-103	-624	-243	-212
5.01083	-1119	-544	-111	-762	-357	-603	-221	366	-103	-622	-245	-213
5.01375	-1122	-540	-113	-757	-356	-605	-220	362	-103	-618	-247	-215
5.01667	-1124	-534	-115	-754	-356	-606	-218	358	-101	-618	-247	-218
5.01958	-1123	-528	-116	-753	-356	-603	-215	358	-99	-625	-246	-222
5.0225	-1122	-525	-116	-754	-356	-597	-212	362	-98	-638	-243	-226
5.02542	-1121	-527	-116	-754	-357	-589	-212	369	-97	-652	-240	-228
5.02833	-1120	-531	-116	-751	-357	-581	-213	377	-98	-663	-239	-228
5.03125	-1119	-533	-116	-746	-358	-575	-216	381	-98	-667	-239	-226
5.03417	-1117	-530	-115	-742	-357	-575	-218	379	-99	-665	-241	-226
5.03708	-1115	-524	-114	-740	-356	-577	-219	373	-100	-660	-244	-227
5.04	-1112	-516	-113	-741	-355	-577	-218	366	-101	-655	-247	-231
5.04292	-1110	-513	-112	-745	-354	-574	-215	363	-101	-652	-249	-238
5.04583	-1111	-515	-111	-750	-354	-568	-213	363	-102	-653	-251	-247
5.04875	-1114	-520	-112	-756	-354	-562	-211	363	-103	-658	-252	-255
5.05167	-1118	-525	-113	-762	-354	-555	-210	361	-104	-666	-253	-257
5.05458	-1122	-531	-114	-765	-355	-549	-211	356	-106	-675	-253	-254
5.0575	-1124	-538	-114	-763	-357	-543	-212	348	-107	-681	-252	-250
5.06042	-1126	-544	-113	-757	-357	-539	-214	340	-108	-681	-250	-247
5.06333	-1127	-550	-112	-751	-357	-537	-217	333	-108	-677	-247	-248
5.06625	-1127	-550	-110	-745	-357	-537	-219	327	-106	-670	-245	-252
5.06917	-1126	-545	-108	-742	-357	-540	-221	324	-105	-665	-244	-255
5.07208	-1127	-541	-109	-741	-357	-550	-222	322	-103	-662	-244	-258
5.075	-1128	-540	-111	-741	-356	-563	-222	323	-103	-662	-246	-259
5.07792	-1131	-541	-113	-742	-356	-574	-222	326	-103	-662	-248	-258
5.08083	-1133	-543	-114	-743	-356	-577	-221	329	-103	-663	-250	-255
5.08375	-1134	-543	-113	-747	-359	-574	-220	334	-102	-663	-251	-255
5.08667	-1134	-540	-113	-752	-363	-565	-219	341	-102	-662	-252	-259
5.08958	-1133	-538	-113	-758	-367	-554	-219	350	-102	-662	-251	-266
5.0925	-1131	-539	-115	-763	-368	-548	-219	360	-102	-659	-249	-273
5.09542	-1131	-541	-117	-766	-368	-547	-219	371	-102	-655	-247	-276
5.09833	-1132	-541	-119	-766	-366	-547	-219	378	-102	-652	-247	-274
5.10125	-1132	-534	-120	-765	-363	-545	-219	379	-103	-651	-246	-269
5.10417	-1133	-524	-121	-763	-361	-541	-218	375	-104	-653	-246	-263
5.10708	-1133	-517	-119	-762	-359	-540	-218	374	-105	-657	-246	-259
5.11	-1134	-518	-116	-761	-357	-548	-217	376	-104	-660	-246	-260
5.11292	-1135	-525	-113	-761	-356	-563	-216	377	-104	-661	-246	-264
5.11583	-1136	-535	-111	-761	-356	-578	-214	377	-103	-660	-245	-269
5.11875	-1136	-544	-108	-761	-358	-589	-214	372	-103	-658	-245	-270
5.12167	-1136	-552	-106	-759	-359	-593	-215	364	-105	-658	-245	-264
5.12458	-1137	-560	-105	-757	-362	-590	-217	358	-106	-660	-246	-256
5.1275	-1138	-569	-106	-756	-364	-585	-219	355	-108	-665	-249	-249
5.13042	-1137	-575	-108	-756	-363	-579	-220	356	-109	-670	-252	-246
5.13333	-1136	-576	-111	-757	-362	-574	-220	359	-110	-671	-255	-250
5.13625	-1136	-570	-114	-759	-360	-569	-218	359	-111	-668	-254	-258
5.13917	-1136	-561	-117	-762	-359	-561	-216	357	-110	-664	-251	-265
5.14208	-1137	-551	-117	-767	-359	-551	-215	353	-108	-662	-247	-270
5.145	-1138	-542	-116	-772	-360	-543	-214	350	-107	-665	-242	-275
5.14792	-1137	-536	-114	-778	-361	-538	-213	351	-106	-672	-240	-277
5.15083	-1137	-533	-111	-783	-361	-537	-212	355	-106	-678	-239	-276
5.15375	-1136	-534	-108	-786	-361	-539	-209	356	-106	-681	-240	-272
5.15667	-1134	-535	-105	-789	-362	-543	-208	355	-106	-680	-241	-269
5.15958	-1134	-537	-104	-790	-363	-548	-208	348	-106	-677	-242	-268
5.1625	-1134	-538	-104	-787	-363	-556	-210	340	-106	-673	-242	-271
5.16542	-1135	-538	-107	-783	-364	-564	-212	334	-107	-669	-242	-274
5.16833	-1137	-538	-111	-782	-366	-568	-214	333	-107	-668	-243	-273
5.17125	-1138	-538	-114	-784	-367	-569	-214	339	-108	-669	-245	-269
5.17417	-1140	-536	-115	-789	-369	-568	-214	350	-107	-671	-246	-261
5.17708	-1142	-534	-114	-795	-369	-567	-214	365	-106	-673	-246	-252
5.18	-1144	-532	-112	-798	-368	-568	-215	378	-105	-671	-244	-246
5.18292	-1146	-533	-110	-798	-366	-569	-216	383	-104	-665	-242	-242
5.18583	-1148	-537	-108	-794	-365	-569	-216	381	-103	-657	-241	-240
5.18875	-1149	-544	-107	-789	-366	-568	-216	372	-104	-649	-242	-241
5.19167	-1148	-553	-106	-782	-368	-565	-216	361	-106	-645	-245	-245
5.19458	-1147	-563	-107	-776	-370	-562	-217	352	-107	-644	-248	-249
5.1975	-1146	-570	-108	-773	-369	-560	-218	347	-108	-647	-249	-253
5.20042	-1145	-570	-110	-774	-366	-559	-219	347	-108	-653	-250	-255
5.20333	-1146	-564	-112	-778	-363	-560	-219	353	-107	-661	-250	-253
5.20625	-1147	-557	-113	-783	-361	-563	-217	361	-106	-670	-248	-253
5.20917	-1150	-553	-113	-789	-361	-565	-216	369	-106	-677	-246	-257
5.21208	-1153	-553	-113	-792	-362	-566	-216	372	-106	-682	-245	-265
5.215	-1156	-555	-112	-793	-364	-569	-217	373	-105	-684	-245	-273
5.21792	-1159	-556	-111	-791	-366	-574	-219	373	-104	-685	-246	-278
5.22083	-1160	-553	-110	-789	-367	-580	-220	374	-102	-688	-248	-277
5.22375	-1159	-548	-109	-789	-368	-586	-221	375	-100	-693	-249	-274
5.22667	-1156	-543	-110	-790	-367	-589	-222	374	-98	-698	-250	-273
5.22958	-1153	-540	-110	-791	-366	-586	-222	371	-96	-700	-249	-272
5.2325	-1152	-540	-111	-792	-365	-580	-223	368	-96	-699	-248	-270
5.23542	-1153	-541	-111	-791	-365	-572	-223	367	-96	-695	-248	-267
5.23833	-1155	-542	-113	-789	-365	-563	-223	366	-97	-690	-247	-263
5.24125	-1158	-543	-116	-786	-365	-556	-222	366	-99	-685	-247	-260
5.24417	-1161	-543	-119	-782	-363	-552	-222	363	-102	-681	-248	-258
5.24708	-1164	-545	-120	-779	-362	-551	-220	361	-105	-679	-249	-257
5.25	-1165	-547	-120	-780	-361	-555	-219	359	-107	-679	-250	-256
5.25292	-1165	-550	-118	-787	-363	-562	-219	360	-109	-681	-251	-256
5.25583	-1164	-553	-117	-794	-366	-571	-219	364	-111	-682	-252	-259
5.25875	-1161	-555	-116	-801	-369	-582	-219	368	-112	-683	-253	-266
5.26167	-1158	-556	-116	-801	-370	-590	-219	371	-113	-683	-254	-273
5.26458	-1157	-556	-116	-797	-370	-596	-218	374	-113	-684	-254	-279
5.2675	-1159	-555	-116	-794	-369	-600	-217	375	-113	-683	-255	-282
5.27042	-1162	-553	-116	-793	-366	-604	-216	372	-112	-680	-254	-282
5.27333	-1166	-549	-115	-792	-364	-605	-217	367	-112	-677	-253	-280
5.27625	-1168	-543	-113	-790	-362	-603	-217	364	-111	-675	-252	-275
5.27917	-1168	-536	-111	-787	-361	-597	-216	364	-109	-676	-253	-267
5.28208	-1167	-534	-110	-783	-360	-587	-216	367	-108	-679	-254	-257
5.285	-1167	-538	-110	-779	-360	-576	-215	371	-106	-681	-255	-247
5.28792	-1167	-544	-111	-775	-361	-566	-216	375	-105	-681	-256	-240
5.29083	-1166	-553	-113	-773	-363	-558	-216	377	-105	-679	-257	-238
5.29375	-1164	-561	-115	-775	-365	-553	-218	376	-105	-675	-257	-241
5.29667	-1161	-564	-117	-779	-367	-552	-221	372	-106	-674	-258	-244
5.29958	-1160	-564	-116	-786	-368	-553	-223	367	-107	-675	-259	-248
5.3025	-1162	-563	-115	-791	-367	-556	-224	364	-107	-678	-260	-252
5.30542	-1165	-562	-113	-793	-367	-562	-223	363	-106	-681	-259	-255
5.30833	-1168	-562	-112	-793	-367	-571	-221	366	-105	-682	-257	-259
5.31125	-1170	-564	-113	-792	-367	-583	-220	370	-104	-680	-254	-261
5.31417	-1170	-568	-114	-793	-367	-595	-220	375	-103	-675	-251	-261
5.31708	-1170	-570	-115	-796	-367	-604	-222	380	-103	-671	-249	-260
5.32	-1169	-571	-114	-799	-368	-606	-224	384	-103	-669	-249	-261
5.32292	-1167	-570	-112	-800	-369	-604	-225	387	-105	-671	-249	-262
5.32583	-1166	-569	-109	-796	-370	-599	-225	389	-107	-674	-249	-260
5.32875	-1166	-564	-107	-788	-370	-595	-224	388	-109	-678	-250	-257
5.33167	-1165	-557	-106	-781	-368	-593	-222	385	-109	-682	-252	-253
5.33458	-1165	-551	-105	-778	-367	-591	-220	380	-108	-685	-254	-251
5.3375	-1163	-546	-105	-777	-367	-587	-218	374	-108	-685	-256	-253
5.34042	-1161	-544	-105	-779	-369	-582	-217	371	-108	-682	-257	-257
5.34333	-1159	-546	-105	-782	-371	-578	-218	369	-108	-677	-258	-260
5.34625	-1160	-550	-104	-786	-372	-576	-220	370	-107	-671	-258	-263
5.34917	-1162	-552	-104	-789	-372	-577	-222	372	-106	-667	-260	-267
5.35208	-1165	-554	-104	-788	-372	-581	-223	373	-105	-667	-261	-270
5.355	-1168	-556	-104	-786	-371	-586	-223	370	-104	-668	-263	-270
5.35792	-1171	-557	-106	-783	-370	-591	-222	364	-104	-671	-264	-266
5.36083	-1172	-559	-109	-780	-368	-594	-221	357	-105	-673	-264	-257
5.36375	-1170	-558	-112	-777	-366	-593	-221	353	-105	-675	-265	-249
5.36667	-1169	-554	-115	-774	-364	-588	-220	355	-106	-675	-265	-246
5.36958	-1169	-546	-118	-770	-364	-583	-220	362	-107	-674	-266	-248
5.3725	-1172	-534	-121	-767	-365	-580	-220	371	-107	-674	-266	-252
5.37542	-1177	-522	-124	-767	-367	-579	-223	379	-105	-675	-266	-254
5.37833	-1181	-515	-126	-770	-368	-578	-225	384	-104	-676	-265	-252
5.38125	-1185	-514	-126	-777	-369	-576	-227	384	-103	-676	-264	-248
5.38417	-1187	-519	-124	-785	-369	-572	-228	380	-103	-674	-263	-243
5.38708	-1186	-525	-121	-793	-369	-567	-228	373	-104	-670	-262	-239
5.39	-1185	-531	-119	-797	-370	-564	-228	366	-105	-665	-260	-241
5.39292	-1183	-535	-118	-796	-370	-563	-230	360	-106	-662	-261	-247
5.39583	-1182	-537	-118	-792	-369	-562	-232	354	-106	-661	-261	-257
5.39875	-1181	-538	-119	-788	-369	-561	-233	348	-107	-659	-262	-266
5.40167	-1180	-540	-121	-787	-369	-561	-233	343	-110	-657	-262	-269
5.40458	-1179	-543	-122	-790	-370	-560	-232	344	-111	-655	-261	-266
5.4075	-1178	-547	-124	-796	-372	-560	-230	349	-112	-654	-260	-260
5.41042	-1177	-551	-123	-800	-374	-560	-227	359	-111	-656	-260	-255
5.41333	-1176	-554	-121	-799	-376	-559	-225	368	-108	-661	-262	-253
5.41625	-1172	-556	-118	-795	-377	-559	-224	371	-105	-669	-263	-255
5.41917	-1169	-557	-116	-790	-377	-560	-223	369	-104	-676	-263	-256
5.42208	-1167	-559	-114	-788	-376	-563	-224	363	-105	-681	-261	-257
5.425	-1168	-561	-113	-788	-376	-567	-225	357	-106	-680	-257	-258
5.42792	-1172	-560	-113	-790	-376	-569	-227	352	-108	-673	-255	-260
5.43083	-1179	-552	-112	-794	-376	-567	-227	352	-109	-665	-254	-263
5.43375	-1186	-541	-111	-799	-376	-563	-226	355	-109	-659	-255	-268
5.43667	-1189	-528	-110	-803	-376	-560	-224	360	-110	-654	-257	-273
5.43958	-1188	-519	-108	-807	-377	-562	-222	367	-111	-651	-258	-274
5.4425	-1185	-513	-107	-809	-378	-568	-223	372	-113	-649	-259	-271
5.44542	-1181	-510	-106	-809	-379	-574	-224	376	-114	-649	-260	-265
5.44833	-1177	-510	-107	-807	-380	-576	-225	378	-115	-653	-262	-257
5.45125	-1176	-512	-110	-806	-381	-573	-226	377	-115	-659	-265	-250
5.45417	-1175	-517	-114	-806	-382	-571	-227	375	-114	-665	-267	-246
5.45708	-1174	-524	-117	-807	-381	-572	-227	372	-114	-667	-268	-244
5.46	-1174	-532	-119	-806	-380	-576	-227	371	-115	-668	-269	-240
5.46292	-1177	-537	-118	-803	-379	-581	-228	374	-116	-668	-269	-235
5.46583	-1180	-537	-116	-803	-378	-583	-228	380	-117	-668	-270	-229
5.46875	-1184	-535	-114	-807	-378	-580	-229	386	-116	-667	-270	-226
5.47167	-1188	-532	-114	-817	-379	-575	-230	390	-114	-664	-271	-228
5.47458	-1192	-530	-113	-827	-379	-570	-230	392	-111	-659	-271	-232
5.4775	-1194	-529	-114	-835	-380	-568	-230	390	-108	-652	-269	-235
5.48042	-1194	-526	-113	-837	-379	-569	-229	386	-105	-646	-267	-233
5.48333	-1193	-522	-112	-835	-378	-569	-227	381	-104	-644	-264	-229
5.48625	-1191	-518	-111	-830	-377	-567	-227	376	-103	-647	-262	-225
5.48917	-1190	-517	-111	-823	-376	-566	-227	372	-104	-651	-260	-226
5.49208	-1188	-520	-112	-816	-375	-565	-229	368	-105	-655	-259	-231
5.495	-1187	-525	-113	-814	-375	-562	-231	363	-106	-658	-260	-237
5.49792	-1186	-530	-115	-815	-375	-559	-232	355	-107	-661	-262	-242
5.50083	-1187	-534	-118	-818	-375	-558	-233	348	-106	-667	-264	-244
5.50375	-1187	-533	-120	-820	-375	-559	-234	347	-106	-674	-264	-244
5.50667	-1187	-530	-121	-823	-375	-563	-234	353	-106	-679	-263	-244
5.50958	-1189	-527	-121	-826	-376	-567	-233	362	-106	-681	-261	-246
5.5125	-1192	-526	-120	-830	-376	-570	-232	371	-107	-679	-261	-249
5.51542	-1196	-525	-118	-833	-376	-572	-231	375	-107	-677	-264	-255
5.51833	-1198	-522	-117	-831	-374	-575	-229	378	-106	-675	-267	-264
5.52125	-1197	-519	-116	-824	-374	-577	-227	384	-106	-673	-268	-272
5.52417	-1195	-517	-115	-813	-374	-578	-226	392	-106	-672	-268	-278
5.52708	-1194	-518	-115	-802	-375	-575	-225	396	-107	-670	-268	-278
5.53	-1192	-521	-115	-794	-377	-571	-224	393	-109	-668	-267	-274
5.53292	-1191	-525	-114	-791	-379	-566	-223	383	-110	-666	-268	-269
5.53583	-1189	-529	-113	-789	-380	-562	-222	371	-111	-663	-270	-267
5.53875	-1188	-530	-111	-789	-380	-559	-221	364	-110	-660	-271	-266
5.54167	-1187	-528	-111	-789	-379	-560	-221	365	-108	-658	-270	-264
5.54458	-1189	-524	-111	-790	-378	-563	-221	372	-107	-658	-269	-258
5.5475	-1193	-522	-112	-793	-377	-567	-221	382	-106	-658	-268	-247
5.55042	-1198	-521	-114	-797	-378	-569	-220	390	-108	-659	-266	-236
5.55333	-1203	-524	-114	-800	-380	-567	-220	394	-110	-658	-265	-231
5.55625	-1207	-526	-113	-801	-380	-563	-220	393	-113	-655	-264	-232
5.55917	-1208	-528	-113	-801	-380	-559	-220	390	-115	-653	-265	-237
5.56208	-1207	-526	-112	-800	-380	-559	-221	387	-115	-650	-267	-242
5.565	-1204	-522	-113	-799	-380	-560	-221	384	-115	-648	-268	-244
5.56792	-1199	-519	-114	-796	-381	-563	-223	384	-114	-649	-269	-247
5.57083	-1196	-518	-117	-793	-382	-567	-225	385	-113	-654	-269	-250
5.57375	-1194	-519	-118	-789	-383	-569	-228	387	-110	-664	-268	-256
5.57667	-1195	-522	-118	-788	-383	-571	-229	390	-108	-672	-267	-262
5.57958	-1196	-522	-116	-790	-382	-570	-229	391	-106	-678	-266	-267
5.5825	-1198	-519	-113	-795	-381	-565	-228	391	-107	-679	-265	-271
5.58542	-1200	-515	-112	-802	-378	-558	-227	390	-110	-678	-264	-273
5.58833	-1200	-514	-112	-808	-376	-552	-228	388	-114	-676	-263	-273
5.59125	-1200	-515	-114	-813	-375	-549	-229	386	-117	-674	-264	-272
5.59417	-1200	-519	-115	-814	-374	-549	-230	383	-117	-670	-266	-272
5.59708	-1201	-520	-116	-811	-373	-550	-231	378	-115	-665	-267	-271
5.6	-1203	-518	-117	-807	-372	-549	-232	373	-113	-660	-267	-270
5.60292	-1206	-516	-119	-806	-373	-545	-233	371	-111	-658	-268	-269
5.60583	-1208	-515	-121	-808	-374	-538	-233	373	-111	-659	-269	-267
5.60875	-1211	-518	-122	-810	-377	-532	-232	377	-111	-662	-270	-266
5.61167	-1213	-526	-122	-809	-380	-530	-231	380	-112	-666	-271	-267
5.61458	-1215	-537	-119	-805	-382	-531	-231	379	-113	-669	-271	-268
5.6175	-1216	-547	-116	-801	-384	-534	-230	375	-115	-670	-271	-269
5.62042	-1215	-553	-113	-797	-384	-539	-229	373	-117	-668	-271	-267
5.62333	-1214	-554	-113	-798	-384	-546	-229	375	-116	-666	-270	-263
5.62625	-1211	-550	-115	-803	-384	-555	-229	381	-114	-663	-268	-258
5.62917	-1209	-543	-116	-812	-384	-564	-229	389	-111	-661	-266	-251
5.63208	-1208	-537	-117	-820	-384	-571	-230	395	-108	-661	-265	-245
5.635	-1208	-533	-116	-823	-384	-572	-231	397	-107	-664	-264	-240
5.63792	-1209	-530	-115	-820	-383	-567	-231	394	-108	-668	-265	-237
5.64083	-1210	-525	-114	-812	-382	-558	-231	390	-110	-669	-267	-236
5.64375	-1211	-519	-112	-804	-380	-549	-230	386	-111	-667	-269	-239
5.64667	-1212	-510	-110	-801	-379	-542	-229	384	-111	-663	-269	-247
5.64958	-1212	-501	-109	-801	-379	-540	-227	385	-111	-659	-268	-255
5.6525	-1210	-496	-109	-804	-380	-544	-226	386	-111	-657	-268	-262
5.65542	-1208	-495	-109	-807	-382	-552	-226	388	-110	-656	-269	-265
5.65833	-1207	-499	-109	-810	-384	-559	-227	389	-110	-652	-271	-265
5.66125	-1208	-506	-111	-811	-386	-564	-228	387	-111	-646	-272	-265
5.66417	-1212	-513	-112	-809	-387	-565	-230	385	-112	-645	-271	-269
5.66708	-1218	-517	-114	-805	-387	-565	-231	382	-113	-650	-270	-276
5.67	-1223	-517	-115	-802	-386	-565	-230	380	-115	-660	-268	-284
5.67292	-1226	-513	-116	-799	-384	-566	-229	381	-116	-672	-267	-289
5.67583	-1226	-508	-118	-798	-381	-570	-229	385	-116	-680	-267	-290
5.67875	-1223	-503	-119	-799	-380	-572	-230	392	-115	-684	-267	-286
5.68167	-1220	-503	-120	-803	-380	-571	-232	400	-114	-684	-268	-277
5.68458	-1217	-506	-121	-808	-380	-567	-234	407	-114	-679	-268	-266
5.6875	-1216	-512	-121	-810	-382	-562	-236	414	-114	-671	-268	-253
5.69042	-1217	-519	-121	-811	-382	-558	-237	419	-115	-662	-267	-243
5.69333	-1218	-526	-120	-809	-382	-556	-238	422	-116	-657	-267	-237
5.69625	-1220	-529	-119	-807	-381	-555	-239	423	-117	-657	-267	-235
5.69917	-1221	-527	-118	-806	-381	-555	-238	421	-119	-661	-268	-236
5.70208	-1221	-521	-118	-807	-381	-553	-235	417	-120	-667	-270	-241
5.705	-1220	-513	-118	-808	-381	-551	-232	412	-120	-670	-271	-249
5.70792	-1219	-507	-119	-810	-382	-548	-229	407	-118	-669	-271	-256
5.71083	-1219	-503	-119	-816	-382	-544	-227	404	-117	-664	-270	-259
5.71375	-1219	-504	-119	-822	-382	-540	-225	401	-115	-657	-270	-258
5.71667	-1220	-507	-120	-824	-383	-538	-224	399	-114	-648	-270	-254
5.71958	-1221	-507	-122	-820	-384	-538	-224	399	-113	-639	-272	-251
5.7225	-1222	-504	-124	-812	-385	-541	-224	401	-115	-631	-275	-254
5.72542	-1223	-498	-126	-802	-385	-544	-225	403	-117	-625	-278	-260
5.72833	-1226	-492	-126	-792	-385	-542	-226	406	-119	-624	-280	-268
5.73125	-1229	-489	-124	-784	-384	-536	-229	406	-120	-627	-280	-275
5.73417	-1231	-488	-121	-781	-384	-529	-232	404	-118	-635	-278	-279
5.73708	-1231	-490	-119	-781	-385	-523	-235	401	-117	-646	-275	-281
5.74	-1229	-493	-117	-784	-386	-522	-238	397	-116	-655	-272	-282
5.74292	-1227	-494	-116	-789	-386	-523	-238	395	-117	-658	-271	-281
5.74583	-1226	-493	-114	-791	-386	-527	-237	397	-117	-653	-272	-279
5.74875	-1227	-491	-113	-792	-385	-531	-235	402	-117	-643	-273	-276
5.75167	-1229	-491	-112	-795	-386	-535	-234	409	-115	-634	-274	-273
5.75458	-1228	-493	-113	-800	-386	-537	-232	414	-113	-630	-274	-271
5.7575	-1227	-498	-114	-805	-385	-535	-231	414	-112	-633	-274	-270
5.76042	-1224	-499	-115	-810	-385	-531	-230	409	-111	-642	-273	-271
5.76333	-1222	-494	-116	-815	-386	-527	-230	401	-111	-652	-272	-274
5.76625	-1220	-485	-116	-822	-387	-528	-230	392	-110	-662	-273	-276
5.76917	-1219	-475	-117	-831	-387	-533	-230	386	-110	-669	-274	-273
5.77208	-1217	-468	-118	-839	-387	-539	-232	384	-109	-672	-277	-269
5.775	-1216	-467	-119	-842	-386	-541	-232	387	-108	-672	-280	-266
5.77792	-1217	-469	-120	-839	-385	-538	-233	392	-108	-671	-280	-266
5.78083	-1219	-471	-122	-829	-387	-531	-233	399	-109	-669	-279	-269
5.78375	-1222	-473	-124	-816	-388	-525	-234	403	-110	-667	-277	-273
5.78667	-1226	-475	-125	-804	-389	-524	-235	405	-112	-664	-275	-274
5.78958	-1229	-476	-125	-794	-388	-526	-236	407	-114	-662	-274	-273
5.7925	-1231	-473	-124	-789	-386	-528	-237	411	-116	-659	-275	-272
5.79542	-1231	-467	-122	-788	-385	-527	-238	418	-116	-656	-277	-270
5.79833	-1231	-458	-122	-787	-385	-523	-238	425	-115	-653	-278	-269
5.80125	-1231	-450	-123	-786	-385	-519	-238	430	-114	-648	-278	-269
5.80417	-1231	-446	-124	-783	-386	-519	-237	430	-112	-643	-277	-272
5.80708	-1233	-446	-126	-781	-386	-520	-237	427	-111	-639	-276	-275
5.81	-1235	-450	-127	-783	-385	-523	-235	422	-110	-636	-274	-278
5.81292	-1237	-457	-126	-788	-385	-524	-234	418	-110	-635	-274	-278
5.81583	-1237	-464	-123	-795	-385	-527	-233	415	-111	-638	-273	-278
5.81875	-1236	-471	-120	-801	-384	-531	-232	413	-115	-642	-272	-278
5.82167	-1235	-477	-118	-806	-382	-536	-233	413	-118	-647	-271	-279
[truncated: 8,804 more rows]

## Sheet: SIFigure4c
	A280 (mAU)
Volume (mL)	Nanodisc	LMNG/CHS
0.00032667	-1.64312	0.0101924
0.00149333	-1.64223	0.00983477
0.00266	-1.64145	0.00959635
0.00382667	-1.64074	0.00935793
0.00499333	-1.64026	0.00917912
0.00616	-1.64002	0.0089407
0.00732667	-1.64014	0.00864267
0.00849333	-1.6405	0.00822544
0.00966	-1.64104	0.00780821
0.0108267	-1.64181	0.00745058
0.0119933	-1.64264	0.00715256
0.01316	-1.64348	0.00697374
0.0143267	-1.64431	0.00697374
0.0154933	-1.64497	0.00709295
0.01666	-1.64556	0.00739098
0.0178267	-1.64604	0.0077486
0.0189933	-1.6464	0.00810623
0.02016	-1.64676	0.00846386
0.0213267	-1.64706	0.00858307
0.0224933	-1.64729	0.00852346
0.02366	-1.64747	0.00828505
0.0248267	-1.64765	0.00786781
0.0259933	-1.64771	0.00739098
0.02716	-1.64771	0.00697374
0.0283267	-1.64765	0.00667572
0.0294933	-1.64747	0.00655651
0.03066	-1.64729	0.00679493
0.0318267	-1.64711	0.00733137
0.0329933	-1.64694	0.00816584
0.03416	-1.64688	0.00935793
0.0353267	-1.64694	0.0107288
0.0364933	-1.64711	0.0121593
0.03766	-1.64747	0.0135303
0.0388267	-1.64801	0.0147224
0.0399933	-1.64866	0.0156164
0.04116	-1.64932	0.0162125
0.0423267	-1.6501	0.0163913
0.0434933	-1.65087	0.0162721
0.04466	-1.65159	0.0158548
0.0458267	-1.65224	0.0152588
0.0469933	-1.65278	0.0146031
0.04816	-1.65313	0.0138879
0.0493267	-1.65337	0.0132918
0.0504933	-1.65343	0.012815
0.05166	-1.65325	0.0123978
0.0528267	-1.65296	0.0120997
0.0539933	-1.65254	0.0119209
0.05516	-1.652	0.0118017
0.0563267	-1.65135	0.0117421
0.0574933	-1.65069	0.0118017
0.05866	-1.64998	0.0119209
0.0598267	-1.64926	0.0121593
0.0609933	-1.64855	0.0125766
0.06216	-1.64789	0.013113
0.0633267	-1.64729	0.0137687
0.0644933	-1.64688	0.0144839
0.06566	-1.64658	0.0151992
0.0668267	-1.64658	0.0158548
0.0679933	-1.64676	0.0163913
0.06916	-1.64723	0.0167489
0.0703267	-1.64795	0.0167489
0.0714933	-1.6489	0.0165105
0.07266	-1.6501	0.0159144
0.0738267	-1.65135	0.0149608
0.0749933	-1.6526	0.0138283
0.07616	-1.65379	0.012517
0.0773267	-1.65486	0.0111461
0.0784933	-1.6557	0.00977516
0.07966	-1.65635	0.00864267
0.0808267	-1.65671	0.00786781
0.0819933	-1.65689	0.00739098
0.08316	-1.65677	0.00727177
0.0843267	-1.65659	0.00739098
0.0854933	-1.65623	0.0077486
0.08666	-1.65588	0.00816584
0.0878267	-1.65552	0.00852346
0.0889933	-1.65516	0.00870228
0.09016	-1.65486	0.00858307
0.0913267	-1.65457	0.00822544
0.0924933	-1.65427	0.00762939
0.09366	-1.65409	0.00691414
0.0948267	-1.65391	0.00613928
0.0959933	-1.65385	0.00554323
0.09716	-1.65391	0.00506639
0.0983267	-1.65409	0.00488758
0.0994933	-1.65439	0.00506639
0.10066	-1.6548	0.00554323
0.101827	-1.65546	0.00631809
0.102993	-1.65623	0.00733137
0.10416	-1.65707	0.00846386
0.105327	-1.65802	0.00965595
0.106493	-1.65904	0.010848
0.10766	-1.66011	0.0118613
0.108827	-1.66124	0.012815
0.109993	-1.66231	0.0134707
0.11116	-1.66345	0.0139475
0.112327	-1.6644	0.0141859
0.113493	-1.66529	0.0141859
0.11466	-1.66601	0.0140667
0.115827	-1.66649	0.0137687
0.116993	-1.66678	0.0134111
0.11816	-1.66684	0.013113
0.119327	-1.66672	0.012815
0.120493	-1.66637	0.0125766
0.12166	-1.66589	0.0123978
0.122827	-1.66529	0.0122786
0.123993	-1.6647	0.0120997
0.12516	-1.66404	0.0118613
0.126327	-1.66345	0.0114441
0.127493	-1.66285	0.0109076
0.12866	-1.66231	0.010252
0.129827	-1.66184	0.00947714
0.130993	-1.66148	0.00864267
0.13216	-1.6613	0.00780821
0.133327	-1.6613	0.00715256
0.134493	-1.66148	0.00667572
0.13566	-1.66184	0.00655651
0.136827	-1.66237	0.00667572
0.137993	-1.66297	0.00715256
0.13916	-1.66357	0.0077486
0.140327	-1.66416	0.00858307
0.141493	-1.6647	0.00941753
0.14266	-1.66506	0.010252
0.143827	-1.66529	0.0110269
0.144993	-1.66535	0.0116825
0.14616	-1.66529	0.0120997
0.147327	-1.66518	0.0123978
0.148493	-1.66494	0.012517
0.14966	-1.6647	0.0125766
0.150827	-1.66446	0.012517
0.151993	-1.66428	0.0124574
0.15316	-1.6641	0.0122786
0.154327	-1.66404	0.0120997
0.155493	-1.66398	0.0119209
0.15666	-1.66386	0.0115633
0.157827	-1.66374	0.0112057
0.158993	-1.66351	0.0106692
0.16016	-1.66315	0.0100732
0.161327	-1.66261	0.00935793
0.162493	-1.6619	0.00852346
0.16366	-1.66088	0.007689
0.164827	-1.65957	0.00679493
0.165993	-1.65802	0.00602007
0.16716	-1.65623	0.00530481
0.168327	-1.65415	0.00476837
0.169493	-1.65194	0.00441074
0.17066	-1.6495	0.00429153
0.171827	-1.64688	0.00441074
0.172993	-1.64402	0.00470877
0.17416	-1.64092	0.005126
0.175327	-1.63764	0.00554323
0.176493	-1.634	0.00596046
0.17766	-1.63013	0.00631809
0.178827	-1.6259	0.00649691
0.179993	-1.62137	0.00655651
0.18116	-1.61648	0.0063777
0.182327	-1.61147	0.00619888
0.183493	-1.60629	0.00596046
0.18466	-1.6011	0.00578165
0.185827	-1.59609	0.00590086
0.186993	-1.59127	0.00625849
0.18816	-1.58668	0.00685453
0.189327	-1.58232	0.00780821
0.190493	-1.57821	0.00888109
0.19166	-1.57428	0.0100732
0.192827	-1.5704	0.0113249
0.193993	-1.56659	0.0123978
0.19516	-1.56271	0.0133514
0.196327	-1.5589	0.0141263
0.197493	-1.55509	0.0146627
0.19866	-1.55127	0.01508
0.199827	-1.54757	0.015378
0.200993	-1.544	0.0155568
0.20216	-1.54048	0.015676
0.203327	-1.53697	0.0157356
0.204493	-1.53333	0.0157952
0.20566	-1.52951	0.0157952
0.206827	-1.5254	0.0158548
0.207993	-1.52099	0.0159144
0.20916	-1.51628	0.0161529
0.210327	-1.51145	0.0166893
0.211493	-1.50657	0.0175238
0.21266	-1.50174	0.0188351
0.213827	-1.49721	0.0206828
0.214993	-1.49304	0.023067
0.21616	-1.48934	0.0261068
0.217327	-1.486	0.0296235
0.218493	-1.48308	0.0336766
0.21966	-1.4804	0.0382662
0.220827	-1.4779	0.043273
0.221993	-1.47539	0.048697
0.22316	-1.47283	0.0545979
0.224327	-1.47021	0.0608563
0.225493	-1.46741	0.0675321
0.22666	-1.46449	0.074625
0.227827	-1.46139	0.0820756
0.228993	-1.45829	0.0897646
0.23016	-1.45519	0.097692
0.231327	-1.45221	0.105739
0.232493	-1.44947	0.113785
0.23366	-1.44708	0.121772
0.234827	-1.44505	0.129521
0.235993	-1.44345	0.137031
0.23716	-1.44237	0.144362
0.238327	-1.44166	0.151396
0.239493	-1.44136	0.15825
0.24066	-1.44142	0.164747
0.241827	-1.44166	0.170827
0.242993	-1.44207	0.176549
0.24416	-1.44255	0.181735
0.245327	-1.44309	0.186384
0.246493	-1.44362	0.190377
0.24766	-1.44422	0.193715
0.248827	-1.44482	0.196457
0.249993	-1.44541	0.198543
0.25116	-1.44601	0.200331
0.252327	-1.4466	0.201821
0.253493	-1.44726	0.203311
0.25466	-1.44792	0.20498
0.255827	-1.44863	0.206828
0.256993	-1.44953	0.208855
0.25816	-1.45048	0.211
0.259327	-1.45167	0.213146
0.260493	-1.45304	0.215292
0.26166	-1.45459	0.21714
0.262827	-1.45632	0.21857
0.263993	-1.45799	0.219524
0.26516	-1.45966	0.219941
0.266327	-1.46115	0.219762
0.267493	-1.4624	0.219226
0.26866	-1.46353	0.218272
0.269827	-1.46455	0.21714
0.270993	-1.4655	0.215769
0.27216	-1.46657	0.214219
0.273327	-1.46788	0.212431
0.274493	-1.46961	0.210464
0.27566	-1.47176	0.208139
0.276827	-1.47444	0.205457
0.277993	-1.4776	0.202239
0.27916	-1.48118	0.198424
0.280327	-1.48505	0.194013
0.281493	-1.48922	0.189066
0.28266	-1.49345	0.183702
0.283827	-1.49763	0.178158
0.284993	-1.50174	0.172615
0.28616	-1.50561	0.16737
0.287327	-1.50925	0.162721
0.288493	-1.51265	0.158846
0.28966	-1.51575	0.155807
0.290827	-1.51861	0.15384
0.291993	-1.52117	0.152767
0.29316	-1.52344	0.152528
0.294327	-1.52558	0.152826
0.295493	-1.52743	0.153482
0.29666	-1.5291	0.154197
0.297827	-1.53059	0.154614
0.298993	-1.53184	0.154614
0.30016	-1.53291	0.154078
0.301327	-1.53381	0.152826
0.302493	-1.53452	0.150919
0.30366	-1.53482	0.148475
0.304827	-1.53452	0.145495
0.305993	-1.53333	0.142217
0.30716	-1.531	0.138819
0.308327	-1.52749	0.135481
0.309493	-1.5229	0.132263
0.31066	-1.51753	0.129282
0.311827	-1.51163	0.12666
0.312993	-1.50573	0.124395
0.31416	-1.50037	0.122488
0.315327	-1.49632	0.120997
0.316493	-1.49411	0.119805
0.31766	-1.49423	0.118792
0.318827	-1.49667	0.117958
0.319993	-1.50114	0.117064
0.32116	-1.50722	0.11611
0.322327	-1.51443	0.114918
0.323493	-1.52236	0.113487
0.32466	-1.53053	0.111759
0.325827	-1.53869	0.109792
0.326993	-1.54638	0.107646
0.32816	-1.5536	0.105381
0.329327	-1.56027	0.103176
0.330493	-1.56635	0.10103
0.33166	-1.57201	0.0990629
0.332827	-1.57726	0.0973344
0.333993	-1.58191	0.0957847
0.33516	-1.5859	0.0943541
0.336327	-1.58906	0.0931025
0.337493	-1.59144	0.0918508
0.33866	-1.59299	0.0906587
0.339827	-1.59377	0.089407
0.340993	-1.59389	0.0882149
0.34216	-1.59347	0.0870824
0.343327	-1.59264	0.0860095
0.344493	-1.59156	0.085175
0.34566	-1.59037	0.0845194
0.346827	-1.5893	0.0841618
0.347993	-1.58852	0.0839829
0.34916	-1.58799	0.0840425
0.350327	-1.58781	0.0841618
0.351493	-1.58793	0.0843406
0.35266	-1.58834	0.0844002
0.353827	-1.58894	0.0843406
0.354993	-1.5896	0.0840425
0.35616	-1.59031	0.0835657
0.357327	-1.59097	0.0827908
0.358493	-1.5915	0.0818372
0.35966	-1.59198	0.0807047
0.360827	-1.59246	0.0793338
0.361993	-1.59305	0.0779033
0.36316	-1.59383	0.0764131
0.364327	-1.59478	0.074923
0.365493	-1.59597	0.0734925
0.36666	-1.59734	0.0722408
0.367827	-1.59884	0.0711679
0.368993	-1.60033	0.0703931
0.37016	-1.60164	0.0698566
0.371327	-1.60277	0.0696182
0.372493	-1.60366	0.0695586
0.37366	-1.60426	0.0697374
0.374827	-1.60474	0.0698566
0.375993	-1.60503	0.0699759
0.37716	-1.60527	0.0699162
0.378327	-1.60551	0.0695586
0.379493	-1.60581	0.0689626
0.38066	-1.60617	0.0681281
0.381827	-1.60664	0.0671148
0.382993	-1.60724	0.0659823
0.38416	-1.60795	0.0648499
0.385327	-1.60873	0.0638366
0.386493	-1.60956	0.0630021
0.38766	-1.61052	0.0622868
0.388827	-1.61153	0.06181
0.389993	-1.61254	0.0614524
0.39116	-1.61362	0.0610948
0.392327	-1.61451	0.0607967
0.393493	-1.61529	0.0603795
0.39466	-1.61582	0.0599027
0.395827	-1.61618	0.0593066
0.396993	-1.61624	0.0585914
0.39816	-1.61618	0.0578761
0.399327	-1.61594	0.0572205
0.400493	-1.6157	0.0566244
0.40166	-1.61552	0.0562072
0.402827	-1.61552	0.056088
0.403993	-1.61576	0.0562072
0.40516	-1.6163	0.056684
0.406327	-1.61707	0.0573993
0.407493	-1.61809	0.058353
0.40866	-1.61922	0.0593662
0.409827	-1.62053	0.0603199
0.410993	-1.62178	0.0610352
0.41216	-1.62297	0.0613332
0.413327	-1.62405	0.0611544
0.414493	-1.62494	0.0603199
0.41566	-1.62572	0.058949
0.416827	-1.62625	0.0570416
0.417993	-1.62655	0.0546575
0.41916	-1.62655	0.0520349
0.420327	-1.62631	0.049293
0.421493	-1.6259	0.0466108
0.42266	-1.62524	0.0443459
0.423827	-1.62452	0.0426173
0.424993	-1.62375	0.0419021
0.42616	-1.62303	0.0424981
0.427327	-1.6225	0.0446439
0.428493	-1.62214	0.0485182
0.42966	-1.62214	0.0540614
0.430827	-1.62244	0.061214
0.431993	-1.62297	0.0696182
0.43316	-1.62363	0.0787973
0.434327	-1.62435	0.0880957
0.435493	-1.62494	0.0966787
0.43666	-1.62542	0.103712
0.437827	-1.62566	0.10854
0.438993	-1.62578	0.110924
0.44016	-1.62572	0.110865
0.441327	-1.62566	0.10848
0.442493	-1.6256	0.104129
0.44366	-1.62572	0.0981689
0.444827	-1.62596	0.0911951
0.445993	-1.62637	0.0836849
0.44716	-1.62697	0.0762939
0.448327	-1.62762	0.069499
0.449493	-1.6284	0.0633597
0.45066	-1.62911	0.0580549
0.451827	-1.62983	0.0536442
0.452993	-1.6306	0.0501871
0.45416	-1.63138	0.0476241
0.455327	-1.63233	0.0458956
0.456493	-1.63341	0.0448823
0.45766	-1.63472	0.0442862
0.458827	-1.63621	0.0439882
0.459993	-1.63788	0.0437498
0.46116	-1.63955	0.0433922
0.462327	-1.64109	0.0428557
0.463493	-1.64241	0.0420213
0.46466	-1.64342	0.0408888
0.465827	-1.64407	0.0395775
0.466993	-1.64437	0.038147
0.46816	-1.64437	0.0367165
0.469327	-1.64413	0.0354052
0.470493	-1.64384	0.0342131
0.47166	-1.64366	0.0331998
0.472827	-1.64354	0.0323057
0.473993	-1.64348	0.0315309
0.47516	-1.64288	0.0308156
0.476327	-1.64092	0.0301004
0.477493	-1.63656	0.0293255
0.47866	-1.62858	0.0284314
0.479827	-1.61624	0.0274777
0.480993	-1.59931	0.0265241
0.48216	-1.57803	0.02563
0.483327	-1.55336	0.0247955
0.484493	-1.52665	0.0239611
0.48566	-1.49977	0.0233054
0.486827	-1.47516	0.022769
0.487993	-1.45513	0.0224709
0.48916	-1.44172	0.0223517
0.490327	-1.43594	0.0225306
0.491493	-1.4376	0.0228882
0.49266	-1.44583	0.0235438
0.493827	-1.45906	0.0243783
0.494993	-1.47575	0.025332
0.49616	-1.49435	0.0263453
0.497327	-1.51348	0.0273585
0.498493	-1.53202	0.028193
0.49966	-1.54912	0.0288486
0.500827	-1.56468	0.0292063
0.501993	-1.57875	0.0293255
0.50316	-1.5918	0.0290871
0.504327	-1.60396	0.0286102
0.505493	-1.61529	0.0280142
0.50666	-1.62566	0.0272989
0.507827	-1.63478	0.0265837
0.508993	-1.64241	0.0258684
0.51016	-1.64849	0.0251532
0.511327	-1.6529	0.0245571
0.512493	-1.65582	0.0240207
0.51366	-1.65743	0.0235438
0.514827	-1.65802	0.0231862
0.515993	-1.6579	0.0228882
0.51716	-1.65737	0.022769
0.518327	-1.65659	0.022769
0.519493	-1.65582	0.0228882
0.52066	-1.6551	0.0231862
0.521827	-1.65451	0.0237227
0.522993	-1.65415	0.0243783
0.52416	-1.65397	0.0252128
0.525327	-1.65403	0.0261068
0.526493	-1.65439	0.0270605
0.52766	-1.65492	0.0280142
0.528827	-1.65558	0.0289082
0.529993	-1.65635	0.0297427
0.53116	-1.65707	0.030458
0.532327	-1.65766	0.031054
0.533493	-1.65802	0.0315309
0.53466	-1.65808	0.0318885
0.535827	-1.6579	0.0321865
0.536993	-1.65749	0.0325441
0.53816	-1.65689	0.0341535
0.539327	-1.65617	0.0405312
0.540493	-1.65552	0.0588894
0.54166	-1.65504	0.100076
0.542827	-1.65468	0.177264
0.543993	-1.65457	0.302494
0.54516	-1.65468	0.483096
0.546327	-1.65492	0.719607
0.547493	-1.65522	1.00571
0.54866	-1.65558	1.32787
0.549827	-1.65588	1.66553
0.550993	-1.656	1.99163
0.55216	-1.65606	2.27463
0.553327	-1.656	2.48396
0.554493	-1.65582	2.59644
0.55566	-1.65564	2.60192
0.556827	-1.65552	2.50429
0.557993	-1.65546	2.3188
0.55916	-1.65552	2.06816
0.560327	-1.65564	1.77842
0.561493	-1.65582	1.47569
0.56266	-1.65606	1.18399
0.563827	-1.65617	0.922561
0.564993	-1.65617	0.703394
0.56616	-1.65588	0.530362
0.567327	-1.65528	0.400424
0.568493	-1.65433	0.306249
0.56966	-1.65302	0.239015
0.570827	-1.65135	0.190973
0.571993	-1.64926	0.156105
0.57316	-1.64694	0.130475
0.574327	-1.64437	0.11152
0.575493	-1.64169	0.0977516
0.57666	-1.63895	0.0879765
0.577827	-1.63621	0.0814199
0.578993	-1.63358	0.0773668
0.58016	-1.63114	0.0752807
0.581327	-1.62882	0.0748038
0.582493	-1.62667	0.0754595
0.58366	-1.62476	0.0770688
0.584827	-1.62297	0.0792742
0.585993	-1.62137	0.081718
0.58716	-1.61993	0.0843406
0.588327	-1.61868	0.0869036
0.589493	-1.61755	0.0892878
0.59066	-1.6166	0.0915527
0.591827	-1.61582	0.0936389
0.592993	-1.61523	0.0956059
0.59416	-1.61469	0.0975728
0.595327	-1.61421	0.0995994
0.596493	-1.61368	0.101864
0.59766	-1.61296	0.104308
0.598827	-1.61201	0.10699
0.599993	-1.61064	0.109732
0.60116	-1.60897	0.112593
0.602327	-1.60688	0.115395
0.603493	-1.60444	0.118017
0.60466	-1.60187	0.120401
0.605827	-1.59925	0.122428
0.606993	-1.59687	0.124097
0.60816	-1.59478	0.125408
0.609327	-1.59323	0.126302
0.610493	-1.59222	0.126839
0.61166	-1.59174	0.126898
0.612827	-1.5918	0.1266
0.613993	-1.59234	0.125825
0.61516	-1.59323	0.124693
0.616327	-1.59436	0.123143
0.617493	-1.59562	0.121415
0.61866	-1.59699	0.119448
0.619827	-1.5983	0.117362
0.620993	-1.59961	0.115335
0.62216	-1.6008	0.113368
0.623327	-1.60187	0.11164
0.624493	-1.60277	0.11003
0.62566	-1.60354	0.108659
0.626827	-1.60408	0.107408
0.627993	-1.60456	0.106275
0.62916	-1.60491	0.105143
0.630327	-1.60521	0.103951
0.631493	-1.60551	0.102639
0.63266	-1.60599	0.101209
0.633827	-1.60658	0.0997186
0.634993	-1.60742	0.0981092
0.63616	-1.60837	0.0964999
0.637327	-1.60944	0.0948906
0.638493	-1.6107	0.0933409
0.63966	-1.61195	0.0920296
0.640827	-1.6132	0.0908971
0.641993	-1.61445	0.0900626
0.64316	-1.61564	0.0893474
0.644327	-1.61678	0.0887513
0.645493	-1.61785	0.0881553
0.64666	-1.61898	0.0873208
0.647827	-1.62005	0.0863075
0.648993	-1.62125	0.084877
0.65016	-1.6225	0.0830889
0.651327	-1.62387	0.0808835
0.652493	-1.62542	0.0783801
0.65366	-1.62715	0.0756383
0.654827	-1.62911	0.0728965
0.655993	-1.63114	0.0702739
0.65716	-1.63329	0.0679493
0.658327	-1.63537	0.0659823
0.659493	-1.63734	0.0644326
0.66066	-1.63907	0.0633001
0.661827	-1.6405	0.0624657
0.662993	-1.64145	0.0619888
0.66416	-1.64193	0.0615716
0.665327	-1.64193	0.0612736
0.666493	-1.64157	0.060916
0.66766	-1.64092	0.0603795
0.668827	-1.64008	0.0597239
0.669993	-1.63919	0.0588894
0.67116	-1.63835	0.0579953
0.672327	-1.63764	0.0571012
0.673493	-1.63716	0.0562668
0.67466	-1.63698	0.0556707
0.675827	-1.63716	0.0553727
0.676993	-1.63764	0.0554323
0.67816	-1.63841	0.0559092
0.679327	-1.63943	0.056684
0.680493	-1.64056	0.0576377
0.68166	-1.64175	0.0587106
0.682827	-1.64294	0.0596046
0.683993	-1.64396	0.0602007
0.68516	-1.64479	0.0604391
0.686327	-1.64545	0.0602007
0.687493	-1.64592	0.0594258
0.68866	-1.64622	0.0582933
0.689827	-1.64646	0.0568032
0.690993	-1.6467	0.0551343
0.69216	-1.647	0.0534058
0.693327	-1.64741	0.0517368
0.694493	-1.64795	0.0502467
0.69566	-1.6486	0.0488758
0.696827	-1.64932	0.0477433
0.697993	-1.65004	0.0466704
0.69916	-1.65069	0.0457764
0.700327	-1.65123	0.0449419
0.701493	-1.65164	0.0442862
0.70266	-1.65188	0.0436902
0.703827	-1.65194	0.0432134
0.704993	-1.65194	0.0426769
0.70616	-1.65194	0.0421405
0.707327	-1.65188	0.0414848
0.708493	-1.65188	0.0408292
0.70966	-1.652	0.0400543
0.710827	-1.65218	0.0391603
0.711993	-1.65248	0.038147
0.71316	-1.6529	0.0370145
0.714327	-1.65337	0.0359416
0.715493	-1.65391	0.0349283
0.71666	-1.65445	0.0341535
0.717827	-1.65492	0.0335574
0.718993	-1.65534	0.0331998
0.72016	-1.6557	0.0329614
0.721327	-1.65588	0.0327826
0.722493	-1.65594	0.032723
0.72366	-1.65594	0.0326037
0.724827	-1.65582	0.0324249
0.725993	-1.65576	0.0320673
0.72716	-1.6557	0.0315309
0.728327	-1.65588	0.030756
0.729493	-1.65623	0.0298023
0.73066	-1.65689	0.0287294
0.731827	-1.65772	0.0275969
0.732993	-1.6588	0.0264645
0.73416	-1.66005	0.025332
0.735327	-1.6613	0.0242591
0.736493	-1.66255	0.0231862
0.73766	-1.66374	0.0222325
0.738827	-1.6647	0.0213385
0.739993	-1.66541	0.020504
0.74116	-1.66583	0.0197291
0.742327	-1.66595	0.0189543
0.743493	-1.66577	0.018239
0.74466	-1.66535	0.0175834
0.745827	-1.66482	0.0169873
0.746993	-1.6641	0.0165105
0.74816	-1.66333	0.0162125
0.749327	-1.66255	0.0160932
0.750493	-1.66196	0.0162125
0.75166	-1.66148	0.0165701
0.752827	-1.66124	0.0172257
0.753993	-1.6613	0.0181198
0.75516	-1.66154	0.0193119
0.756327	-1.66208	0.0207424
0.757493	-1.66279	0.0222921
0.75866	-1.66368	0.0239015
0.759827	-1.6647	0.0254512
0.760993	-1.66571	0.0268817
0.76216	-1.66661	0.0280738
0.763327	-1.66744	0.0289679
0.764493	-1.6681	0.0294447
0.76566	-1.66857	0.0295043
0.766827	-1.66887	0.0291467
0.767993	-1.66899	0.0283122
0.76916	-1.66887	0.0271201
0.770327	-1.66857	0.0257492
0.771493	-1.66804	0.0242591
0.77266	-1.6672	0.0227094
0.773827	-1.66565	0.0213385
0.774993	-1.66291	0.020206
0.77616	-1.65844	0.0193715
0.777327	-1.6517	0.0190735
0.778493	-1.64253	0.0193715
0.77966	-1.63084	0.0203252
0.780827	-1.61701	0.0220537
0.781993	-1.60158	0.0243187
0.78316	-1.58554	0.0271201
0.784327	-1.57028	0.0303388
0.785493	-1.55723	0.033617
0.78666	-1.54799	0.0368357
0.787827	-1.54358	0.0397563
0.788993	-1.54442	0.0420809
0.79016	-1.55026	0.043571
0.791327	-1.56051	0.0441074
0.792493	-1.5741	0.0436902
0.79366	-1.58978	0.0423789
0.794827	-1.60611	0.0403523
0.795993	-1.62184	0.0378489
0.79716	-1.63573	0.0349283
0.798327	-1.64723	0.0318885
0.799493	-1.65606	0.0288486
0.80066	-1.66249	0.025928
0.801827	-1.66672	0.0233054
0.802993	-1.66935	0.0208616
0.80416	-1.67078	0.0187159
0.805327	-1.67143	0.0167489
0.806493	-1.67173	0.0150204
0.80766	-1.67185	0.0134707
0.808827	-1.67197	0.0121593
0.809993	-1.67215	0.0110269
0.81116	-1.67239	0.0101328
0.812327	-1.67263	0.00947714
0.813493	-1.67292	0.0090003
0.81466	-1.67322	0.00870228
0.815827	-1.67358	0.00852346
0.816993	-1.67388	0.00846386
0.81816	-1.67418	0.00840425
0.819327	-1.67453	0.00840425
0.820493	-1.67489	0.00840425
0.82166	-1.67525	0.00840425
0.822827	-1.67561	0.00852346
0.823993	-1.67596	0.00870228
0.82516	-1.67626	0.00905991
0.826327	-1.6765	0.00947714
0.827493	-1.67662	0.0100732
0.82866	-1.67656	0.0106096
0.829827	-1.67638	0.0112057
0.830993	-1.67614	0.0116825
0.83216	-1.67584	0.0120401
0.833327	-1.67555	0.0122189
0.834493	-1.67531	0.0122189
0.83566	-1.67525	0.0119805
0.836827	-1.67531	0.0115633
0.837993	-1.67561	0.0110865
0.83916	-1.67602	0.0104904
0.840327	-1.67644	0.0100136
0.841493	-1.67692	0.00953674
0.84266	-1.67727	0.00917912
0.843827	-1.67745	0.00882149
0.844993	-1.67751	0.00858307
0.84616	-1.67739	0.00840425
0.847327	-1.67716	0.00828505
0.848493	-1.67692	0.00810623
0.84966	-1.67668	0.00798702
0.850827	-1.67662	0.00780821
0.851993	-1.6768	0.00762939
0.85316	-1.67722	0.00751019
0.854327	-1.67793	0.00745058
0.855493	-1.67882	0.00745058
0.85666	-1.67984	0.00756979
0.857827	-1.68079	0.00780821
0.858993	-1.68163	0.00810623
0.86016	-1.68222	0.00834465
0.861327	-1.68246	0.00852346
0.862493	-1.68234	0.00864267
0.86366	-1.6818	0.00858307
0.864827	-1.68103	0.00840425
0.865993	-1.68002	0.00816584
0.86716	-1.67894	0.0077486
0.868327	-1.67787	0.00739098
0.869493	-1.67692	0.00703335
0.87066	-1.67626	0.00679493
0.871827	-1.6759	0.00667572
0.872993	-1.67584	0.00667572
0.87416	-1.67602	0.00667572
0.875327	-1.6765	0.00667572
0.876493	-1.6771	0.0064373
0.87766	-1.67781	0.00602007
0.878827	-1.67865	0.00530481
0.879993	-1.67954	0.00429153
0.88116	-1.68037	0.00298023
0.882327	-1.68127	0.00149012
0.883493	-1.68216	-5.96e-05
0.88466	-1.683	-0.0016689
0.885827	-1.68383	-0.0030994
0.886993	-1.68461	-0.0042915
0.88816	-1.68526	-0.0052452
0.889327	-1.6858	-0.0057817
0.890493	-1.68616	-0.0060201
0.89166	-1.68627	-0.0059009
0.892827	-1.68622	-0.0055432
0.893993	-1.68604	-0.0049472
0.89516	-1.68562	-0.0042915
0.896327	-1.68514	-0.0035167
0.897493	-1.68461	-0.0027418
0.89866	-1.68407	-0.001967
0.899827	-1.68353	-0.0013113
0.900993	-1.68306	-0.0007153
0.90216	-1.6827	-0.0002384
0.903327	-1.68234	0.00017881
0.904493	-1.68204	0.00053644
0.90566	-1.68175	0.00083447
0.906827	-1.68151	0.00119209
0.907993	-1.68127	0.00149012
0.90916	-1.68097	0.00178814
0.910327	-1.68079	0.00202656
0.911493	-1.68055	0.00232458
0.91266	-1.68037	0.0025034
0.913827	-1.68025	0.00274181
0.914993	-1.68008	0.00292063
0.91616	-1.6799	0.00309944
0.917327	-1.67966	0.00333786
0.918493	-1.6793	0.00363588
0.91966	-1.67882	0.00423193
0.920827	-1.67811	0.00506639
0.921993	-1.67716	0.00613928
0.92316	-1.67596	0.00756979
0.924327	-1.67453	0.00923872
0.925493	-1.67286	0.0111461
0.92666	-1.67096	0.0132322
0.927827	-1.66893	0.015378
0.928993	-1.66684	0.0174642
0.93016	-1.66464	0.0195503
0.931327	-1.66255	0.0215769
0.932493	-1.66053	0.0235438
0.93366	-1.65868	0.0255108
0.934827	-1.65713	0.0275373
0.935993	-1.65582	0.0296831
0.93716	-1.65474	0.0320077
0.938327	-1.65403	0.0344515
0.939493	-1.65343	0.0370741
0.94066	-1.65308	0.0398159
0.941827	-1.65278	0.0426173
0.942993	-1.65242	0.0453591
0.94416	-1.65194	0.0479221
0.945327	-1.65123	0.0502467
0.946493	-1.65015	0.0522733
0.94766	-1.64872	0.0539422
0.948827	-1.64694	0.0553727
0.949993	-1.64479	0.0564456
0.95116	-1.64247	0.0572801
0.952327	-1.6399	0.0579357
0.953493	-1.63734	0.0585318
0.95466	-1.63496	0.0591278
0.955827	-1.63281	0.0598431
0.956993	-1.63114	0.0608563
0.95816	-1.63007	0.0619888
0.959327	-1.62965	0.0633597
0.960493	-1.62995	0.0648499
0.96166	-1.63096	0.0664592
0.962827	-1.63245	0.0680685
0.963993	-1.63442	0.0696182
0.96516	-1.63668	0.0709891
0.966327	-1.63895	0.072062
0.967493	-1.64115	0.0728965
0.96866	-1.643	0.0733733
0.969827	-1.64449	0.0735521
0.970993	-1.64551	0.0735521
0.97216	-1.64604	0.0733733
0.973327	-1.64616	0.0730753
0.974493	-1.64598	0.0727177
0.97566	-1.64562	0.0723004
0.976827	-1.64521	0.0717044
0.977993	-1.64479	0.0709891
0.97916	-1.64461	0.0700355
0.980327	-1.64473	0.0688434
0.981493	-1.64521	0.0674725
0.98266	-1.64598	0.0658631
0.983827	-1.64711	0.0641346
0.984993	-1.64843	0.0624061
0.98616	-1.64986	0.0607967
0.987327	-1.65135	0.0593662
0.988493	-1.65278	0.0582933
0.98966	-1.65403	0.0575781
0.990827	-1.65516	0.0572205
0.991993	-1.656	0.0571608
0.99316	-1.65671	0.0573993
0.994327	-1.65719	0.0577569
0.995493	-1.65766	0.0581145
0.99666	-1.65814	0.0584722
0.997827	-1.65868	0.058651
0.998993	-1.65933	0.0585914
1.00016	-1.66017	0.0581741
1.00133	-1.66124	0.0573993
1.00249	-1.66255	0.0562072
1.00366	-1.66404	0.0546575
1.00483	-1.66565	0.0527501
1.00599	-1.66732	0.0506043
1.00716	-1.66893	0.0483394
1.00833	-1.67042	0.0459552
1.00949	-1.67161	0.043571
1.01066	-1.67239	0.0413656
1.01183	-1.6728	0.0392795
1.01299	-1.6728	0.0373721
1.01416	-1.67239	0.0357032
1.01533	-1.67161	0.0341535
1.01649	-1.67066	0.0327826
1.01766	-1.66953	0.0314116
1.01883	-1.66851	0.0301004
1.01999	-1.66768	0.028789
1.02116	-1.66714	0.0275373
1.02233	-1.66696	0.0264049
1.02349	-1.66714	0.0252724
1.02466	-1.66768	0.0242591
1.02583	-1.66845	0.023365
1.02699	-1.66947	0.0225902
1.02816	-1.67066	0.0218749
1.02933	-1.67203	0.0212789
1.03049	-1.67352	0.0206232
1.03166	-1.67507	0.019908
1.03283	-1.67668	0.0190139
1.03399	-1.67829	0.0180006
1.03516	-1.6799	0.0167489
1.03633	-1.68145	0.0153184
1.03749	-1.68294	0.0138283
1.03866	-1.68425	0.0122786
1.03983	-1.68526	0.0107884
1.04099	-1.68616	0.00947714
1.04216	-1.68675	0.00852346
1.04333	-1.68723	0.00798702
1.04449	-1.68759	0.00786781
1.04566	-1.68782	0.00816584
1.04683	-1.688	0.00882149
1.04799	-1.68812	0.00977516
1.04916	-1.68824	0.0109672
1.05033	-1.68842	0.0122786
1.05149	-1.68848	0.0135303
1.05266	-1.68848	0.0146627
1.05383	-1.68836	0.0156164
1.05499	-1.68806	0.0163913
1.05616	-1.68765	0.0169277
1.05733	-1.68717	0.0172854
1.05849	-1.68651	0.0174046
1.05966	-1.68586	0.0174046
1.06083	-1.6852	0.0172854
1.06199	-1.68461	0.0171065
1.06316	-1.68407	0.0168681
1.06433	-1.68365	0.0165105
1.06549	-1.68341	0.0161529
1.06666	-1.68335	0.0157952
1.06783	-1.68335	0.0153184
1.06899	-1.68353	0.0148416
1.07016	-1.68377	0.0143647
1.07133	-1.68401	0.0138879
1.07249	-1.68431	0.0135303
1.07366	-1.68455	0.0132322
1.07483	-1.68478	0.013113
1.07599	-1.68508	0.013113
1.07716	-1.68544	0.0132322
1.07833	-1.68592	0.0134111
1.07949	-1.68645	0.0135899
1.08066	-1.68717	0.0137091
1.08183	-1.68806	0.0137091
1.08299	-1.68902	0.0134707
1.08416	-1.69009	0.0129938
1.08533	-1.6911	0.0121593
1.08649	-1.69206	0.0110865
1.08766	-1.69271	0.00971556
1.08883	-1.69307	0.00822544
1.08999	-1.69301	0.00667572
1.09116	-1.69265	0.00506639
1.09233	-1.692	0.00345707
1.09349	-1.6911	0.00190735
1.09466	-1.69015	0.00053644
1.09583	-1.68914	-0.0007153
1.09699	-1.68836	-0.0017881
1.09816	-1.68782	-0.0026822
1.09933	-1.68771	-0.0033975
1.10049	-1.68794	-0.0039935
1.10166	-1.68848	-0.0044107
1.10283	-1.68931	-0.0045896
1.10399	-1.69027	-0.0046492
1.10516	-1.69134	-0.0045896
1.10633	-1.69235	-0.0042915
1.10749	-1.69325	-0.0038743
1.10866	-1.69402	-0.0033379
1.10983	-1.69462	-0.0028014
1.11099	-1.6951	-0.0021458
1.11216	-1.69551	-0.0015497
1.11333	-1.69587	-0.0010729
1.11449	-1.69617	-0.0007153
1.11566	-1.69647	-0.0005364
1.11683	-1.69677	-0.000596
1.11799	-1.69706	-0.0008941
1.11916	-1.69736	-0.0014901
1.12033	-1.69772	-0.0023842
1.12149	-1.69814	-0.0033975
1.12266	-1.69849	-0.0044107
1.12383	-1.69885	-0.0053048
1.12499	-1.69921	-0.0059605
1.12616	-1.69957	-0.0060797
1.12733	-1.69981	-0.0055432
1.12849	-1.69992	-0.0041723
1.12966	-1.69981	-0.0019073
1.13083	-1.69939	0.00113249
1.13199	-1.69873	0.00488758
1.13316	-1.69778	0.0090003
1.13433	-1.69653	0.0132322
1.13549	-1.6951	0.0172854
1.13666	-1.69349	0.0207424
1.13783	-1.69176	0.0234842
1.13899	-1.69009	0.025332
1.14016	-1.68854	0.026226
1.14133	-1.68717	0.0260472
1.14249	-1.6861	0.0250339
1.14366	-1.68526	0.0232458
1.14483	-1.68473	0.0208616
1.14599	-1.68449	0.0180602
1.14716	-1.68431	0.0148416
1.14833	-1.68377	0.0114441
1.14949	-1.6818	0.00792742
1.15066	-1.67722	0.00441074
1.15183	-1.66845	0.00101328
1.15299	-1.65427	-0.0022054
1.15416	-1.634	-0.005126
1.15533	-1.60772	-0.0076294
1.15649	-1.5763	-0.0097752
1.15766	-1.54126	-0.0113845
1.15883	-1.50508	-0.012517
1.15999	-1.4711	-0.0131726
1.16116	-1.44309	-0.0135303
1.16233	-1.42431	-0.0135303
1.16349	-1.4171	-0.0133514
1.16466	-1.42223	-0.013113
1.16583	-1.43874	-0.012815
1.16699	-1.46484	-0.0126362
1.16816	-1.49775	-0.0126958
1.16933	-1.53428	-0.0129938
1.17049	-1.57118	-0.0135303
1.17166	-1.60539	-0.0143051
1.17283	-1.63472	-0.0151396
1.17399	-1.65802	-0.0160336
1.17516	-1.67525	-0.0168085
1.17633	-1.68699	-0.0174046
1.17749	-1.69432	-0.0177622
1.17866	-1.69849	-0.0178218
1.17983	-1.70046	-0.0175834
1.18099	-1.70124	-0.0171661
1.18216	-1.70141	-0.0166893
1.18333	-1.70141	-0.0161529
1.18449	-1.70141	-0.015676
1.18566	-1.70147	-0.0154376
1.18683	-1.70159	-0.0153184
1.18799	-1.70171	-0.0154376
1.18916	-1.70189	-0.0157356
1.19033	-1.70195	-0.0161529
1.19149	-1.70201	-0.0166297
1.19266	-1.70195	-0.0172257
1.19383	-1.70177	-0.0178218
1.19499	-1.70153	-0.0184774
1.19616	-1.70124	-0.0191331
1.19733	-1.70088	-0.0197291
1.19849	-1.70046	-0.0202656
1.19966	-1.69998	-0.0206232
1.20083	-1.69957	-0.0207424
1.20199	-1.69903	-0.020504
1.20316	-1.69843	-0.019908
1.20433	-1.69772	-0.0188947
1.20549	-1.69688	-0.0175834
1.20666	-1.69599	-0.015974
1.20783	-1.69516	-0.0143051
1.20899	-1.69438	-0.0126958
1.21016	-1.69384	-0.0112653
1.21133	-1.69349	-0.0103116
1.21249	-1.69343	-0.0097752
1.21366	-1.69367	-0.0097752
1.21483	-1.6942	-0.010252
1.21599	-1.69498	-0.0111461
1.21716	-1.69593	-0.012219
1.21833	-1.69706	-0.0134706
1.21949	-1.6982	-0.0146627
1.22066	-1.69933	-0.015676
1.22183	-1.70052	-0.0165105
1.22299	-1.70165	-0.0169873
1.22416	-1.70279	-0.0172257
1.22533	-1.70374	-0.0172853
1.22649	-1.70451	-0.0171661
1.22766	-1.70511	-0.0171065
1.22883	-1.70541	-0.0171065
1.22999	-1.70535	-0.0172853
1.23116	-1.70499	-0.0177026
1.23233	-1.70422	-0.0183582
1.23349	-1.7032	-0.0191927
1.23466	-1.70189	-0.020206
1.23583	-1.70046	-0.0212193
1.23699	-1.69897	-0.0221133
1.23816	-1.69766	-0.022769
1.23933	-1.69647	-0.0231862
1.24049	-1.69551	-0.0233054
1.24166	-1.6948	-0.0232458
1.24283	-1.69432	-0.0229478
1.24399	-1.69402	-0.0225902
1.24516	-1.6939	-0.0222325
1.24633	-1.69396	-0.0218749
1.24749	-1.69408	-0.0215769
1.24866	-1.69432	-0.0213981
1.24983	-1.69456	-0.0212789
1.25099	-1.69486	-0.0211
1.25216	-1.69528	-0.020802
1.25333	-1.69587	-0.0203848
1.25449	-1.69665	-0.0197887
1.25566	-1.6976	-0.0191331
1.25683	-1.69873	-0.0184178
1.25799	-1.69992	-0.0177026
1.25916	-1.70124	-0.0171661
1.26033	-1.70249	-0.0168085
1.26149	-1.70362	-0.0166297
1.26266	-1.70445	-0.0166893
1.26383	-1.70493	-0.0168681
1.26499	-1.70499	-0.0171661
1.26616	-1.70463	-0.0174046
1.26733	-1.7038	-0.0174046
1.26849	-1.70267	-0.0171661
1.26966	-1.7013	-0.0164509
1.27083	-1.69981	-0.015378
1.27199	-1.6982	-0.0138879
1.27316	-1.69665	-0.0119805
1.27433	-1.6951	-0.0098348
1.27549	-1.69361	-0.0074506
1.27666	-1.69206	-0.0050068
1.27783	-1.69051	-0.0025034
1.27899	-1.68884	-0.0001192
1.28016	-1.68711	0.00208616
1.28133	-1.68526	0.00417233
1.28249	-1.68341	0.00619888
1.28366	-1.68157	0.00822544
1.28483	-1.67984	0.0103712
1.28599	-1.67835	0.0125766
1.28716	-1.6771	0.0149012
1.28833	-1.67614	0.0172854
1.28949	-1.67549	0.0197291
1.29066	-1.67519	0.0221133
1.29183	-1.67513	0.0244379
1.29299	-1.67531	0.0265241
1.29416	-1.67567	0.0284314
1.29533	-1.67614	0.0300407
1.29649	-1.67662	0.0314116
1.29766	-1.6771	0.0325441
1.29883	-1.67751	0.0334978
1.29999	-1.67787	0.0344515
1.30116	-1.67811	0.0354052
1.30233	-1.67829	0.0363588
1.30349	-1.67835	0.0371933
1.30466	-1.67835	0.0379682
1.30583	-1.67829	0.0385046
1.30699	-1.67823	0.0388622
1.30816	-1.67811	0.0389218
1.30933	-1.67793	0.0386834
1.31049	-1.67763	0.0380874
1.31166	-1.67722	0.0371933
1.31283	-1.67656	0.0361204
1.31399	-1.67578	0.0348687
1.31516	-1.67477	0.0336766
1.31633	-1.67364	0.0324845
1.31749	-1.67251	0.0314712
1.31866	-1.67143	0.0305772
1.31983	-1.67054	0.0299215
1.32099	-1.67006	0.0294447
1.32216	-1.66994	0.0292063
1.32333	-1.6703	0.0291467
1.32449	-1.67108	0.0292659
1.32566	-1.67215	0.0295043
1.32683	-1.67346	0.0298023
1.32799	-1.67489	0.0301004
1.32916	-1.6762	0.0303984
1.33033	-1.67739	0.0305772
1.33149	-1.67835	0.0306368
1.33266	-1.67912	0.0305772
1.33383	-1.67972	0.0302196
1.33499	-1.6802	0.0296831
1.33616	-1.68055	0.0289082
1.33733	-1.68091	0.0278354
1.33849	-1.68121	0.0265241
1.33966	-1.68163	0.0250936
1.34083	-1.68198	0.0236034
1.34199	-1.6824	0.0222325
1.34316	-1.6827	0.0211596
1.34433	-1.683	0.0204444
1.34549	-1.68324	0.0202656
1.34666	-1.68335	0.0205636
1.34783	-1.68335	0.0214577
1.34899	-1.68329	0.0228882
1.35016	-1.68306	0.0246167
1.35133	-1.6827	0.0265241
1.35249	-1.68222	0.0283718
1.35366	-1.68163	0.0299215
1.35483	-1.68097	0.0309348
1.35599	-1.68043	0.0314116
1.35716	-1.67996	0.0312924
1.35833	-1.67972	0.0305772
1.35949	-1.67978	0.0293255
1.36066	-1.68014	0.0276566
1.36183	-1.68091	0.0255704
1.36299	-1.68198	0.0232458
1.36416	-1.68324	0.0206828
1.36533	-1.68467	0.0180602
1.36649	-1.6861	0.0153184
1.36766	-1.68741	0.012517
1.36883	-1.68854	0.00965595
1.36999	-1.68943	0.00679493
1.37116	-1.69009	0.00405312
1.37233	-1.69063	0.00149012
1.37349	-1.6911	-0.0007749
1.37466	-1.69158	-0.0027418
1.37583	-1.69218	-0.0042319
1.37699	-1.69295	-0.0053048
1.37816	-1.6939	-0.0059009
1.37933	-1.6951	-0.0059605
1.38049	-1.69629	-0.0056624
1.38166	-1.69754	-0.0050068
1.38283	-1.69861	-0.0040531
1.38399	-1.69933	-0.0029802
1.38516	-1.69969	-0.0017285
1.38633	-1.69951	-0.0004768
1.38749	-1.69891	0.00065565
1.38866	-1.69796	0.00166893
1.38983	-1.69671	0.00232458
1.39099	-1.69539	0.00268221
1.39216	-1.6942	0.00274181
1.39333	-1.69313	0.00238419
1.39449	-1.69241	0.00172853
1.39566	-1.69212	0.00083447
1.39683	-1.69212	-0.000298
1.39799	-1.69241	-0.0015497
1.39916	-1.69289	-0.0027418
1.40033	-1.69343	-0.0038743
1.40149	-1.69402	-0.004828
1.40266	-1.6945	-0.0056028
1.40383	-1.69492	-0.0061989
1.40499	-1.69522	-0.0064969
1.40616	-1.69551	-0.0065565
1.40733	-1.69587	-0.0063181
1.40849	-1.69629	-0.0059009
1.40966	-1.69694	-0.0053048
1.41083	-1.69784	-0.00453
1.41199	-1.69897	-0.0036359
1.41316	-1.70034	-0.002861
1.41433	-1.70189	-0.002265
1.41549	-1.70362	-0.0020266
1.41666	-1.70535	-0.0022054
1.41783	-1.70708	-0.002861
1.41899	-1.70869	-0.0040531
1.42016	-1.71012	-0.005722
1.42133	-1.71131	-0.0077486
1.42249	-1.71226	-0.0100136
1.42366	-1.71304	-0.0123978
1.42483	-1.71363	-0.0146627
1.42599	-1.71417	-0.0166893
1.42716	-1.71459	-0.0182986
1.42833	-1.71489	-0.0195503
1.42949	-1.71518	-0.0203848
1.43066	-1.71536	-0.020802
1.43183	-1.71542	-0.0208616
1.43299	-1.71548	-0.0206232
1.43416	-1.71536	-0.020206
1.43533	-1.71518	-0.0197291
1.43649	-1.71483	-0.0193119
1.43766	-1.71447	-0.0190735
1.43883	-1.71399	-0.0190139
1.43999	-1.71357	-0.0191927
1.44116	-1.71322	-0.0196695
1.44233	-1.71292	-0.0202656
1.44349	-1.71256	-0.0211
1.44466	-1.7122	-0.0219345
1.44583	-1.71185	-0.0228286
1.44699	-1.71143	-0.023663
1.44816	-1.71095	-0.0243783
1.44933	-1.71036	-0.0250936
1.45049	-1.70976	-0.0256896
1.45166	-1.7091	-0.0264049
1.45283	-1.70851	-0.0271201
1.45399	-1.70791	-0.027895
1.45516	-1.70743	-0.028789
1.45633	-1.70708	-0.0296831
1.45749	-1.70684	-0.0305176
1.45866	-1.70678	-0.0312328
1.45983	-1.70678	-0.0317693
1.46099	-1.70696	-0.0321865
1.46216	-1.7072	-0.0323653
1.46333	-1.70755	-0.0324845
1.46449	-1.70797	-0.0324845
1.46566	-1.70845	-0.0325441
1.46683	-1.70898	-0.0326633
1.46799	-1.70952	-0.0329018
1.46916	-1.71012	-0.0332594
1.47033	-1.71065	-0.033617
1.47149	-1.71107	-0.033915
1.47266	-1.71149	-0.0341535
1.47383	-1.71179	-0.0342131
1.47499	-1.71196	-0.0340939
1.47616	-1.71202	-0.0338554
1.47733	-1.71196	-0.0334978
1.47849	-1.71185	-0.0331402
1.47966	-1.71161	-0.0328422
1.48083	-1.71131	-0.0325441
1.48199	-1.71095	-0.0324249
1.48316	-1.71047	-0.0323653
1.48433	-1.71	-0.0323057
1.48549	-1.70952	-0.0321865
1.48666	-1.70898	-0.0320077
1.48783	-1.70851	-0.0316501
1.48899	-1.70803	-0.0312328
1.49016	-1.70767	-0.0305772
1.49133	-1.70749	-0.0299215
1.49249	-1.70749	-0.0291467
1.49366	-1.70773	-0.0284314
1.49483	-1.70821	-0.0277758
1.49599	-1.70892	-0.0272393
1.49716	-1.70994	-0.0268817
1.49833	-1.71125	-0.0266433
1.49949	-1.71274	-0.0265837
1.50066	-1.71447	-0.0267029
1.50183	-1.71632	-0.0270009
1.50299	-1.71816	-0.0274181
1.50416	-1.71995	-0.0280738
1.50533	-1.72156	-0.028789
1.50649	-1.72293	-0.0296831
1.50766	-1.72395	-0.0305176
1.50883	-1.72454	-0.031352
1.50999	-1.72466	-0.0320077
1.51116	-1.72442	-0.0324249
1.51233	-1.72371	-0.0326037
1.51349	-1.72275	-0.0324845
1.51466	-1.72156	-0.0321865
1.51583	-1.72031	-0.0316501
1.51699	-1.71906	-0.0309348
1.51816	-1.71793	-0.0302792
1.51933	-1.71703	-0.0296235
1.52049	-1.71626	-0.0290871
1.52166	-1.71584	-0.0287294
1.52283	-1.71566	-0.0286102
1.52399	-1.71578	-0.0286102
1.52516	-1.7162	-0.0286698
1.52633	-1.71685	-0.0288486
1.52749	-1.71769	-0.0290275
1.52866	-1.7187	-0.0292659
1.52983	-1.71977	-0.0295639
1.53099	-1.72085	-0.0299215
1.53216	-1.72186	-0.030458
1.53333	-1.72281	-0.0311732
1.53449	-1.72347	-0.0320077
1.53566	-1.72395	-0.033021
1.53683	-1.72412	-0.0342727
1.53799	-1.72406	-0.0357032
1.53916	-1.72383	-0.0371933
1.54033	-1.72341	-0.038743
1.54149	-1.72287	-0.0402927
1.54266	-1.72228	-0.0418425
1.54383	-1.72168	-0.0432134
1.54499	-1.72114	-0.0444651
1.54616	-1.72061	-0.0455379
1.54733	-1.72013	-0.0463724
1.54849	-1.71971	-0.0469089
1.54966	-1.71924	-0.0471473
1.55083	-1.71876	-0.0470877
1.55199	-1.71828	-0.04673
1.55316	-1.71781	-0.0460744
1.55433	-1.71739	-0.0452399
1.55549	-1.71703	-0.0443459
1.55666	-1.71667	-0.0435114
1.55783	-1.71643	-0.0427365
1.55899	-1.71626	-0.0420809
1.56016	-1.71614	-0.0416636
1.56133	-1.71608	-0.0414848
1.56249	-1.71602	-0.0414848
1.56366	-1.71602	-0.041604
1.56483	-1.71596	-0.0419021
1.56599	-1.71596	-0.0421405
1.56716	-1.71602	-0.0423193
1.56833	-1.71614	-0.0424385
1.56949	-1.71632	-0.0424981
1.57066	-1.71661	-0.0424385
1.57183	-1.71703	-0.0423789
1.57299	-1.71745	-0.0422001
1.57416	-1.71793	-0.0419617
1.57533	-1.7184	-0.0416636
1.57649	-1.71882	-0.041306
1.57766	-1.71918	-0.0409484
1.57883	-1.71947	-0.0406504
1.57999	-1.71971	-0.0402331
1.58116	-1.71995	-0.0398755
1.58233	-1.72013	-0.0394583
1.58349	-1.72025	-0.0391006
1.58466	-1.72043	-0.0388026
1.58583	-1.72061	-0.0386834
1.58699	-1.72073	-0.038743
1.58816	-1.72091	-0.0388622
1.58933	-1.72102	-0.0392199
1.59049	-1.72108	-0.0396371
1.59166	-1.72114	-0.0401735
1.59283	-1.7212	-0.0407696
1.59399	-1.72132	-0.0414252
1.59516	-1.72144	-0.0420213
1.59633	-1.72174	-0.0425577
1.59749	-1.72204	-0.0430346
1.59866	-1.7224	-0.0433922
1.59983	-1.72275	-0.0436902
1.60099	-1.72305	-0.043869
1.60216	-1.72329	-0.0439882
1.60333	-1.72347	-0.0439882
1.60449	-1.72347	-0.0440478
1.60566	-1.72341	-0.0440478
1.60683	-1.72317	-0.0440478
1.60799	-1.72293	-0.044167
1.60916	-1.72263	-0.0443459
1.61033	-1.7224	-0.0445843
1.61149	-1.72222	-0.0449419
1.61266	-1.7221	-0.0454187
1.61383	-1.72198	-0.045836
1.61499	-1.7218	-0.0461936
1.61616	-1.7215	-0.046432
1.61733	-1.72102	-0.0463724
1.61849	-1.72037	-0.0460148
1.61966	-1.71953	-0.0452995
1.62083	-1.7184	-0.0442266
1.62199	-1.71703	-0.0427961
1.62316	-1.71542	-0.0410676
1.62433	-1.71369	-0.0391006
1.62549	-1.71191	-0.0368953
1.62666	-1.71006	-0.0345707
1.62783	-1.70827	-0.0322461
1.62899	-1.7066	-0.0298023
1.63016	-1.70493	-0.0272989
1.63133	-1.7035	-0.0247955
1.63249	-1.70213	-0.0222325
1.63366	-1.701	-0.0196099
1.63483	-1.69998	-0.0170469
1.63599	-1.69915	-0.0144839
1.63716	-1.69843	-0.0120401
1.63833	-1.69784	-0.009656
1.63949	-1.69736	-0.007391
1.64066	-1.69683	-0.0053048
1.64183	-1.69629	-0.0033975
1.64299	-1.69569	-0.0016689
1.64416	-1.69498	-0.0001788
1.64533	-1.69426	0.00119209
1.64649	-1.69349	0.0025034
1.64766	-1.69265	0.00363588
1.64883	-1.69188	0.00470877
1.64999	-1.69116	0.00560284
1.65116	-1.69051	0.0063777
1.65233	-1.68997	0.00697374
1.65349	-1.68955	0.00733137
1.65466	-1.68926	0.00756979
1.65583	-1.68902	0.00762939
1.65699	-1.68878	0.00756979
1.65816	-1.68854	0.00733137
1.65933	-1.6883	0.00709295
1.66049	-1.68794	0.00697374
1.66166	-1.68753	0.00715256
1.66283	-1.68705	0.00786781
1.66399	-1.68657	0.00923872
1.66516	-1.68604	0.0113845
1.66633	-1.68556	0.0141859
1.66749	-1.68514	0.0175834
1.66866	-1.68484	0.0213385
1.66983	-1.68461	0.0251532
1.67099	-1.68455	0.0286698
1.67216	-1.68449	0.0314116
1.67333	-1.68461	0.033021
1.67449	-1.68467	0.033319
1.67566	-1.68484	0.0323057
1.67683	-1.68502	0.0300407
1.67799	-1.68526	0.0268817
1.67916	-1.6855	0.0231266
1.68033	-1.68574	0.0191927
1.68149	-1.68604	0.0152588
1.68266	-1.68633	0.0116229
1.68383	-1.68669	0.00846386
1.68499	-1.68711	0.00572205
1.68616	-1.68759	0.00345707
1.68733	-1.68818	0.00143051
1.68849	-1.6889	-0.0004172
1.68966	-1.68979	-0.0021458
1.69083	-1.69092	-0.0039339
1.69199	-1.6923	-0.005722
1.69316	-1.6939	-0.0074506
1.69433	-1.69575	-0.0090599
1.69549	-1.69772	-0.0104308
1.69666	-1.69969	-0.0115037
1.69783	-1.70165	-0.0122786
1.69899	-1.7035	-0.0127554
1.70016	-1.70511	-0.0129342
1.70133	-1.70636	-0.0128746
1.70249	-1.70726	-0.0126958
1.70366	-1.70773	-0.0123978
1.70483	-1.70791	-0.0121593
1.70599	-1.70773	-0.0119805
1.70716	-1.70738	-0.0119805
1.70833	-1.70696	-0.0120997
1.70949	-1.70648	-0.0123382
1.71066	-1.70606	-0.0127554
1.71183	-1.70588	-0.0131726
1.71299	-1.70594	-0.0136495
1.71416	-1.70618	-0.0141263
1.71533	-1.70672	-0.0146031
1.71649	-1.70738	-0.0151992
1.71766	-1.70809	-0.0160336
1.71883	-1.70881	-0.0171065
1.71999	-1.70934	-0.018537
1.72116	-1.70964	-0.020206
1.72233	-1.70964	-0.0222325
1.72349	-1.70934	-0.0244975
1.72466	-1.70881	-0.0269413
1.72583	-1.70803	-0.0293851
1.72699	-1.70714	-0.0317097
1.72816	-1.70612	-0.033915
1.72933	-1.70517	-0.0359416
1.73049	-1.70428	-0.0377297
1.73166	-1.7035	-0.0393391
1.73283	-1.70285	-0.0407696
1.73399	-1.70237	-0.0420809
1.73516	-1.70195	-0.043273
1.73633	-1.70177	-0.0443459
1.73749	-1.70171	-0.0451803
1.73866	-1.70195	-0.0458956
1.73983	-1.70237	-0.0463128
1.74099	-1.70308	-0.0466108
1.74216	-1.70404	-0.0466704
1.74333	-1.70523	-0.0466108
1.74449	-1.70666	-0.0463724
1.74566	-1.70827	-0.0460148
1.74683	-1.70988	-0.0455976
1.74799	-1.71143	-0.0451207
1.74916	-1.7128	-0.0445247
1.75033	-1.71387	-0.043869
1.75149	-1.71465	-0.0430942
1.75266	-1.715	-0.0423193
1.75383	-1.715	-0.0414252
1.75499	-1.71471	-0.0405908
1.75616	-1.71423	-0.0397563
1.75733	-1.71369	-0.0389814
1.75849	-1.71322	-0.0382066
1.75966	-1.71286	-0.0374317
1.76083	-1.71268	-0.0365973
1.76199	-1.71286	-0.0356436
1.76316	-1.71334	-0.0346303
1.76433	-1.71399	-0.0334382
1.76549	-1.71483	-0.0321269
1.76666	-1.71578	-0.0308156
1.76783	-1.71667	-0.0295043
1.76899	-1.71751	-0.0282526
1.77016	-1.71822	-0.0272393
1.77133	-1.71876	-0.0264049
1.77249	-1.71918	-0.0258684
1.77366	-1.71936	-0.02563
1.77483	-1.71942	-0.0256896
1.77599	-1.71936	-0.0260472
1.77716	-1.71918	-0.0267625
1.77833	-1.719	-0.0278354
1.77949	-1.7187	-0.0293255
1.78066	-1.71846	-0.0312328
1.78183	-1.71816	-0.0334382
1.78299	-1.71798	-0.0360012
1.78416	-1.71787	-0.0386834
1.78533	-1.71781	-0.0414848
1.78649	-1.71793	-0.044167
1.78766	-1.7181	-0.0465512
1.78883	-1.71828	-0.0484586
1.78999	-1.71852	-0.0498295
1.79116	-1.7187	-0.0506043
1.79233	-1.7187	-0.0507832
1.79349	-1.71858	-0.0503659
1.79466	-1.71828	-0.0495911
1.79583	-1.71781	-0.0484586
1.79699	-1.71727	-0.0472665
1.79816	-1.71667	-0.0460148
1.79933	-1.71632	-0.0448823
1.80049	-1.71608	-0.043869
1.80166	-1.71626	-0.0431538
1.80283	-1.71673	-0.0425577
1.80399	-1.71769	-0.0421405
1.80516	-1.71894	-0.0417233
1.80633	-1.72049	-0.0412464
1.80749	-1.7221	-0.0407696
1.80866	-1.72371	-0.0401139
1.80983	-1.72514	-0.0394583
1.81099	-1.72627	-0.038743
1.81216	-1.72698	-0.038147
1.81333	-1.72728	-0.0376701
1.81449	-1.7271	-0.0374317
1.81566	-1.72651	-0.0374913
1.81683	-1.72561	-0.0378489
1.81799	-1.72448	-0.038445
1.81916	-1.72335	-0.0391603
1.82033	-1.72222	-0.0399351
1.82149	-1.7212	-0.0406504
1.82266	-1.72043	-0.0411868
1.82383	-1.71995	-0.0415444
1.82499	-1.71983	-0.0417233
1.82616	-1.72001	-0.0417829
1.82733	-1.72043	-0.0417233
1.82849	-1.72102	-0.0416636
1.82966	-1.7218	-0.0416636
1.83083	-1.72263	-0.0417233
1.83199	-1.72341	-0.0418425
1.83316	-1.72424	-0.0420213
1.83433	-1.7249	-0.0422001
1.83549	-1.72549	-0.0424385
1.83666	-1.72603	-0.0426173
1.83783	-1.72645	-0.0427365
1.83899	-1.72681	-0.0427961
1.84016	-1.72704	-0.0428557
1.84133	-1.72722	-0.0428557
1.84249	-1.72734	-0.0428557
1.84366	-1.72728	-0.0427365
1.84483	-1.7271	-0.0426173
1.84599	-1.72675	-0.0424385
1.84716	-1.72633	-0.0423193
1.84833	-1.72585	-0.0421405
1.84949	-1.72532	-0.0420809
1.85066	-1.72478	-0.0420809
1.85183	-1.72436	-0.0422597
1.85299	-1.72412	-0.0424981
1.85416	-1.72406	-0.0428557
1.85533	-1.72424	-0.043273
1.85649	-1.72448	-0.0436902
1.85766	-1.7249	-0.0441074
1.85883	-1.72538	-0.0444651
1.85999	-1.72579	-0.0447035
1.86116	-1.72615	-0.0448823
1.86233	-1.72633	-0.0449419
1.86349	-1.72621	-0.0449419
1.86466	-1.72585	-0.0450611
1.86583	-1.72526	-0.0452995
1.86699	-1.72454	-0.0456572
1.86816	-1.72371	-0.046134
1.86933	-1.72287	-0.04673
1.87049	-1.72204	-0.0473857
1.87166	-1.72144	-0.0481606
1.87283	-1.72102	-0.048995
1.87399	-1.72085	-0.0497699
1.87516	-1.72096	-0.0504255
1.87633	-1.72132	-0.0510216
1.87749	-1.72186	-0.0514388
1.87866	-1.72246	-0.0517368
1.87983	-1.72311	-0.0519156
1.88099	-1.72383	-0.0517964
1.88216	-1.72442	-0.0504851
1.88333	-1.72496	-0.0452995
1.88449	-1.72544	-0.0312328
1.88566	-1.72585	-0.0011325
1.88683	-1.72621	0.0530481
1.88799	-1.72651	0.138402
1.88916	-1.72687	0.258565
1.89033	-1.72716	0.413358
1.89149	-1.72746	0.598431
1.89266	-1.72776	0.80508
1.89383	-1.728	1.0196
1.89499	-1.72818	1.22398
1.89616	-1.72836	1.39767
1.89733	-1.72848	1.52153
1.89849	-1.72853	1.58197
1.89966	-1.72859	1.57404
1.90083	-1.72859	1.50084
1.90199	-1.72859	1.37192
1.90316	-1.72859	1.20151
1.90433	-1.72853	1.00625
1.90549	-1.72842	0.803649
1.90666	-1.7283	0.610113
1.90783	-1.72818	0.438333
1.90899	-1.72806	0.295937
1.91016	-1.72794	0.184894
1.91133	-1.72794	0.103116
1.91249	-1.72806	0.0460744
1.91366	-1.72824	0.00816584
1.91483	-1.72859	-0.0157952
1.91599	-1.72907	-0.0303984
1.91716	-1.72961	-0.0389218
1.91833	-1.7302	-0.0437498
1.91949	-1.7308	-0.046432
1.92066	-1.73134	-0.0477433
1.92183	-1.73181	-0.048399
1.92299	-1.73217	-0.0487566
1.92416	-1.73247	-0.0491738
1.92533	-1.73265	-0.0498295
1.92649	-1.73271	-0.0507236
1.92766	-1.73277	-0.0519156
1.92883	-1.73277	-0.0533462
1.92999	-1.73277	-0.0548363
1.93116	-1.73271	-0.0563264
1.93233	-1.73259	-0.0575781
1.93349	-1.73253	-0.0585318
1.93466	-1.73235	-0.0591874
1.93583	-1.73211	-0.059545
1.93699	-1.73175	-0.0596642
1.93816	-1.73134	-0.0596642
1.93933	-1.73074	-0.059545
1.94049	-1.73014	-0.0594854
1.94166	-1.72955	-0.059545
1.94283	-1.72889	-0.0596642
1.94399	-1.7283	-0.0597835
1.94516	-1.7277	-0.0599623
1.94633	-1.7271	-0.0600815
1.94749	-1.72657	-0.0602007
1.94866	-1.72597	-0.0602007
1.94983	-1.72532	-0.0601411
1.95099	-1.7246	-0.0600815
1.95216	-1.72383	-0.0599623
1.95333	-1.72305	-0.0599027
1.95449	-1.72228	-0.0599623
1.95566	-1.72168	-0.0601411
1.95683	-1.72132	-0.0603795
1.95799	-1.72132	-0.0607371
1.95916	-1.72156	-0.0611544
1.96033	-1.72222	-0.0616312
1.96149	-1.72305	-0.062108
1.96266	-1.72412	-0.0625849
1.96383	-1.7252	-0.0628829
1.96499	-1.72627	-0.0630617
1.96616	-1.72716	-0.0630617
1.96733	-1.72782	-0.0627041
1.96849	-1.72824	-0.0619888
1.96966	-1.72836	-0.0609159
1.97083	-1.72824	-0.0594854
1.97199	-1.72782	-0.0576973
1.97316	-1.72728	-0.0557303
1.97433	-1.72651	-0.053525
1.97549	-1.72561	-0.0513792
1.97666	-1.7246	-0.0492334
1.97783	-1.72353	-0.0473261
1.97899	-1.72228	-0.0455976
1.98016	-1.72102	-0.0440478
1.98133	-1.71971	-0.0427365
1.98249	-1.7184	-0.0414848
1.98366	-1.71721	-0.0402927
1.98483	-1.71608	-0.0389814
1.98599	-1.71506	-0.0375509
1.98716	-1.71423	-0.035882
1.98833	-1.71351	-0.0340939
1.98949	-1.71286	-0.0321269
1.99066	-1.71226	-0.03016
1.99183	-1.71167	-0.0282526
1.99299	-1.71101	-0.0264645
1.99416	-1.71024	-0.0249743
1.99533	-1.70934	-0.0237823
1.99649	-1.70839	-0.0229478
1.99766	-1.70726	-0.0225306
1.99883	-1.70612	-0.0224113
1.99999	-1.70493	-0.0225306
2.00116	-1.7038	-0.0228286
2.00233	-1.70279	-0.0232458
2.00349	-1.70189	-0.0236034
2.00466	-1.70112	-0.0239015
2.00583	-1.70052	-0.0241399
2.00699	-1.70004	-0.0241399
2.00816	-1.69963	-0.0239611
2.00933	-1.69915	-0.0236034
2.01049	-1.69867	-0.023067
2.01166	-1.69808	-0.0223517
2.01283	-1.6973	-0.0215173
2.01399	-1.69653	-0.020504
2.01516	-1.69569	-0.0192523
2.01633	-1.69498	-0.0177622
2.01749	-1.6945	-0.0160336
2.01866	-1.69426	-0.0139475
2.01983	-1.69444	-0.0116825
2.02099	-1.69504	-0.0092387
2.02216	-1.69605	-0.0067353
2.02333	-1.69742	-0.0044703
2.02449	-1.69897	-0.0026226
2.02566	-1.70052	-0.0014901
2.02683	-1.70207	-0.0013113
2.02799	-1.70338	-0.0022054
2.02916	-1.70439	-0.0041723
2.03033	-1.70517	-0.0069737
2.03149	-1.70559	-0.0104904
2.03266	-1.70588	-0.0143051
2.03383	-1.70612	-0.0181198
2.03499	-1.70636	-0.0216365
2.03616	-1.70684	-0.0244975
2.03733	-1.70743	-0.0265837
2.03849	-1.70833	-0.0279546
2.03966	-1.70946	-0.0286698
2.04083	-1.71071	-0.028789
2.04199	-1.71208	-0.0286698
2.04316	-1.7134	-0.0283718
2.04433	-1.71459	-0.0281334
2.04549	-1.7156	-0.0280142
2.04666	-1.71632	-0.0280738
2.04783	-1.71679	-0.0282526
2.04899	-1.71703	-0.0285506
2.05016	-1.71715	-0.0289679
2.05133	-1.71721	-0.0293851
2.05249	-1.71727	-0.0299215
2.05366	-1.71739	-0.030458
2.05483	-1.71769	-0.0311732
2.05599	-1.7181	-0.0319481
2.05716	-1.71882	-0.0328422
2.05833	-1.71971	-0.033915
2.05949	-1.72079	-0.0351667
2.06066	-1.72204	-0.036478
2.06183	-1.72329	-0.0377893
2.06299	-1.7246	-0.039041
2.06416	-1.72579	-0.0402331
2.06533	-1.72687	-0.0411868
2.06649	-1.72764	-0.0420213
2.06766	-1.72812	-0.0425577
2.06883	-1.7283	-0.0428557
2.06999	-1.72812	-0.0429749
2.07116	-1.7277	-0.0428557
2.07233	-1.72698	-0.0425577
2.07349	-1.72609	-0.0421405
2.07466	-1.72508	-0.041604
2.07583	-1.724	-0.0410676
2.07699	-1.72293	-0.0405908
2.07816	-1.72198	-0.0402331
2.07933	-1.72108	-0.0400543
2.08049	-1.72037	-0.0401735
2.08166	-1.71989	-0.0405312
2.08283	-1.71965	-0.0411272
2.08399	-1.71965	-0.0418425
2.08516	-1.71995	-0.0426769
2.08633	-1.72055	-0.0434518
2.08749	-1.72132	-0.0441074
2.08866	-1.72234	-0.0445843
2.08983	-1.72341	-0.0447631
2.09099	-1.72448	-0.0447631
2.09216	-1.72549	-0.0446439
2.09333	-1.72627	-0.0444651
2.09449	-1.72675	-0.0443459
2.09566	-1.72687	-0.0443459
2.09683	-1.72669	-0.0445247
2.09799	-1.72621	-0.0448823
2.09916	-1.72561	-0.0452995
2.10033	-1.7249	-0.0458956
2.10149	-1.7243	-0.0464916
2.10266	-1.72395	-0.0470281
2.10383	-1.72395	-0.0475049
2.10499	-1.72436	-0.0479221
2.10616	-1.72514	-0.0482202
2.10733	-1.72621	-0.0484586
2.10849	-1.72758	-0.048697
2.10966	-1.72901	-0.0488758
2.11083	-1.73044	-0.048995
2.11199	-1.73175	-0.048995
2.11316	-1.73277	-0.0488758
2.11433	-1.73348	-0.0486374
2.11549	-1.73384	-0.0482798
2.11666	-1.7339	-0.0478029
2.11783	-1.73372	-0.0473261
2.11899	-1.7333	-0.0469089
2.12016	-1.73271	-0.0466704
2.12133	-1.73199	-0.0466704
2.12249	-1.73128	-0.0469089
2.12366	-1.73062	-0.0473857
2.12483	-1.73008	-0.0481606
2.12599	-1.72967	-0.0490546
2.12716	-1.72937	-0.0500083
2.12833	-1.72919	-0.0510216
2.12949	-1.72913	-0.0519156
2.13066	-1.72925	-0.0526309
2.13183	-1.72943	-0.0532866
2.13299	-1.72961	-0.0537634
2.13416	-1.72985	-0.0541806
2.13533	-1.73002	-0.0544786
2.13649	-1.73008	-0.0546575
2.13766	-1.73008	-0.0548363
2.13883	-1.72997	-0.0550151
2.13999	-1.72979	-0.0551343
2.14116	-1.72955	-0.0552535
2.14233	-1.72937	-0.0553727
2.14349	-1.72919	-0.0555515
2.14466	-1.72913	-0.0559092
2.14583	-1.72919	-0.0563264
2.14699	-1.72943	-0.0569224
2.14816	-1.72985	-0.0576377
2.14933	-1.73044	-0.0584722
2.15049	-1.73116	-0.0593662
2.15166	-1.73187	-0.0602603
2.15283	-1.73259	-0.061214
2.15399	-1.73318	-0.0619888
2.15516	-1.7336	-0.0625253
2.15633	-1.73384	-0.0628233
2.15749	-1.73384	-0.0627637
2.15866	-1.73366	-0.0624061
2.15983	-1.73324	-0.0617504
2.16099	-1.73265	-0.0607967
2.16216	-1.73199	-0.0596046
2.16333	-1.73134	-0.0583529
2.16449	-1.7308	-0.0571609
2.16566	-1.73032	-0.0562072
2.16683	-1.73002	-0.0556111
2.16799	-1.72985	-0.0554323
2.16916	-1.72985	-0.0557303
2.17033	-1.72991	-0.0564456
2.17149	-1.73014	-0.0574589
2.17266	-1.73044	-0.0587702
2.17383	-1.7308	-0.0602007
2.17499	-1.73122	-0.0617504
2.17616	-1.73169	-0.0631213
2.17733	-1.73211	-0.064373
2.17849	-1.73253	-0.0653863
2.17966	-1.73295	-0.0661016
2.18083	-1.73336	-0.0664592
2.18199	-1.73372	-0.0665188
2.18316	-1.73402	-0.0661016
2.18433	-1.73408	-0.0653267
2.18549	-1.73372	-0.0642538
2.18666	-1.73253	-0.0628829
2.18783	-1.7302	-0.0613928
2.18899	-1.72645	-0.0599027
2.19016	-1.72108	-0.058651
2.19133	-1.71423	-0.0576973
2.19249	-1.70606	-0.0572205
2.19366	-1.697	-0.0572801
2.19483	-1.68753	-0.0578761
2.19599	-1.67829	-0.0588894
2.19716	-1.67024	-0.0602007
2.19833	-1.66398	-0.0616908
2.19949	-1.66017	-0.0632405
2.20066	-1.6588	-0.064671
2.20183	-1.65987	-0.0659823
2.20299	-1.66291	-0.0670552
2.20416	-1.66762	-0.0678301
2.20533	-1.67352	-0.0683665
2.20649	-1.68031	-0.0687242
2.20766	-1.68747	-0.068903
2.20883	-1.69474	-0.0689626
2.20999	-1.70183	-0.068903
2.21116	-1.70851	-0.0687838
2.21233	-1.71483	-0.0685453
2.21349	-1.72055	-0.0681877
2.21466	-1.72573	-0.0678301
2.21583	-1.73026	-0.0674129
2.21699	-1.73396	-0.066936
2.21816	-1.73682	-0.0663996
2.21933	-1.73891	-0.0658631
2.22049	-1.74022	-0.0653863
2.22166	-1.74111	-0.0648499
2.22283	-1.74165	-0.0644326
2.22399	-1.74201	-0.064075
2.22516	-1.74236	-0.0638366
2.22633	-1.74266	-0.0637174
2.22749	-1.74296	-0.0637174
2.22866	-1.74308	-0.0638366
2.22983	-1.74308	-0.064075
2.23099	-1.74284	-0.0644326
2.23216	-1.74218	-0.0648499
2.23333	-1.74123	-0.0652671
2.23449	-1.74004	-0.0657439
2.23566	-1.73861	-0.0661612
2.23683	-1.73724	-0.0665784
2.23799	-1.73599	-0.0670552
2.23916	-1.73497	-0.0675321
2.24033	-1.73426	-0.0680685
2.24149	-1.7339	-0.0686049
2.24266	-1.73372	-0.0690818
2.24383	-1.73384	-0.0695586
2.24499	-1.73396	-0.0698566
2.24616	-1.73414	-0.0700951
2.24733	-1.73426	-0.0701547
2.24849	-1.73426	-0.0700355
2.24966	-1.73432	-0.0696778
2.25083	-1.73438	-0.0693202
2.25199	-1.73455	-0.0688434
2.25316	-1.73497	-0.0684261
2.25433	-1.73557	-0.0681877
2.25549	-1.7364	-0.0681281
2.25666	-1.73736	-0.0683069
2.25783	-1.73843	-0.0687838
2.25899	-1.73938	-0.0694394
2.26016	-1.74016	-0.0702739
2.26133	-1.74069	-0.0711679
2.26249	-1.74093	-0.0721216
2.26366	-1.74093	-0.0730157
2.26483	-1.74069	-0.0737906
2.26599	-1.74022	-0.0743866
2.26716	-1.73968	-0.0747442
2.26833	-1.73914	-0.074923
2.26949	-1.73861	-0.0749826
2.27066	-1.73813	-0.0749826
2.27183	-1.73777	-0.0750422
2.27299	-1.73742	-0.0751615
2.27416	-1.73706	-0.0753403
2.27533	-1.73676	-0.0756383
2.27649	-1.7364	-0.0759959
2.27766	-1.7361	-0.0763535
2.27883	-1.73569	-0.0766516
2.27999	-1.73533	-0.07689
2.28116	-1.73497	-0.0769496
2.28233	-1.73467	-0.07689
2.28349	-1.73444	-0.0766516
2.28466	-1.73426	-0.0763535
2.28583	-1.73414	-0.0760555
2.28699	-1.73408	-0.0757575
2.28816	-1.73402	-0.0755191
2.28933	-1.73396	-0.0754595
2.29049	-1.73396	-0.0754595
2.29166	-1.7339	-0.0754595
2.29283	-1.7339	-0.0755191
2.29399	-1.73396	-0.0755787
2.29516	-1.73414	-0.0755191
2.29633	-1.73438	-0.0752807
2.29749	-1.73479	-0.074923
2.29866	-1.73533	-0.074327
2.29983	-1.73599	-0.0735521
2.30099	-1.7367	-0.0726581
2.30216	-1.73748	-0.0716448
2.30333	-1.73819	-0.0706315
2.30449	-1.73885	-0.0697374
2.30566	-1.73932	-0.0690222
2.30683	-1.7395	-0.0685453
2.30799	-1.73944	-0.0684261
2.30916	-1.73908	-0.0686049
2.31033	-1.73837	-0.069201
2.31149	-1.73742	-0.0701547
2.31266	-1.73616	-0.0714064
2.31383	-1.73479	-0.0728369
2.31499	-1.7333	-0.0742674
2.31616	-1.73193	-0.0756383
2.31733	-1.73068	-0.0767708
2.31849	-1.72973	-0.0775456
2.31966	-1.72907	-0.0779629
2.32083	-1.72883	-0.0779629
2.32199	-1.72883	-0.0774264
2.32316	-1.72913	-0.0764728
2.32433	-1.72949	-0.0751019
2.32549	-1.72985	-0.0733137
2.32666	-1.73002	-0.0712276
2.32783	-1.73002	-0.0687838
2.32899	-1.72967	-0.0661016
2.33016	-1.72913	-0.0631213
[truncated: 21,434 more rows]

## Sheet: SIFigure4d
Volume (mL)	mKalama Fluorescence (AU)	GFP Fluorescence (AU)
0	-58	-221
0.0029155	-58	-221
0.0058345	-11	-41
0.00875	3	9
0.0116655	7	12
0.0145845	10	10
0.0175	9	5
0.0204155	5	-4
0.0233345	0	-14
0.02625	-2	-20
0.0291655	-3	-22
0.0320845	-3	-21
0.035	-5	-19
0.0379155	-8	-20
0.0408345	-12	-22
0.04375	-16	-24
0.0466655	-17	-23
0.0495845	-16	-19
0.0525	-13	-12
0.0554155	-10	-6
0.0583345	-6	-1
0.06125	-2	0
0.0641655	0	-2
0.0670845	4	-6
0.07	8	-11
0.0729155	11	-16
0.0758345	13	-20
0.07875	10	-25
0.0816655	5	-30
0.0845845	0	-36
0.0875	-2	-41
0.0904155	-5	-43
0.0933345	-9	-40
0.09625	-14	-37
0.0991655	-17	-36
0.102084	-17	-40
0.105	-12	-47
0.107915	-7	-51
0.110835	-3	-49
0.11375	-2	-44
0.116666	-3	-40
0.119584	-3	-39
0.1225	-1	-41
0.125416	5	-45
0.128334	12	-48
0.13125	18	-50
0.134165	20	-50
0.137084	18	-48
0.14	14	-42
0.142916	10	-37
0.145835	9	-33
0.14875	9	-33
0.151666	10	-38
0.154585	11	-42
0.1575	12	-43
0.160415	13	-41
0.163334	15	-38
0.16625	15	-37
0.169165	15	-40
0.172085	14	-45
0.175	12	-50
0.177916	7	-54
0.180835	2	-57
0.18375	-3	-58
0.186666	-7	-58
0.189584	-10	-57
0.1925	-12	-52
0.195415	-11	-47
0.198334	-8	-43
0.20125	-5	-39
0.204165	-5	-35
0.207085	-6	-33
0.21	-9	-32
0.212916	-10	-34
0.215835	-8	-39
0.21875	-4	-43
0.221665	0	-46
0.224584	3	-47
0.2275	5	-50
0.230415	8	-54
0.233335	11	-59
0.23625	11	-64
0.239166	7	-69
0.242085	0	-72
0.245	-8	-71
0.247916	-16	-68
0.250835	-22	-63
0.25375	-26	-58
0.256665	-27	-55
0.259584	-23	-53
0.2625	-17	-54
0.265416	-11	-58
0.268334	-6	-64
0.27125	-3	-68
0.274166	-2	-70
0.277085	-3	-71
0.28	-4	-71
0.282915	-3	-73
0.285834	0	-75
0.28875	5	-77
0.291666	11	-78
0.294585	13	-78
0.2975	13	-80
0.300416	11	-83
0.303335	11	-86
0.30625	15	-90
0.309165	22	-94
0.312084	25	-98
0.315	24	-102
0.317916	16	-107
0.320835	6	-116
0.32375	-3	-123
0.326665	-9	-127
0.329585	-11	-127
0.3325	-8	-123
0.335415	-2	-121
0.338334	4	-121
0.34125	6	-122
0.344166	5	-123
0.347085	3	-123
0.35	3	-121
0.352915	4	-118
0.355834	5	-115
0.35875	4	-113
0.361665	1	-109
0.364584	-1	-107
0.3675	-3	-106
0.370416	-3	-109
0.373335	-2	-113
0.37625	-2	-115
0.379165	-3	-116
0.382084	-5	-117
0.385	-7	-119
0.387916	-8	-121
0.390834	-6	-123
0.39375	-5	-125
0.396666	-4	-129
0.399585	-5	-133
0.4025	-4	-136
0.405415	2	-135
0.408334	10	-130
0.41125	14	-125
0.414166	13	-123
0.417085	8	-123
0.42	1	-124
0.422915	-4	-123
0.425835	-5	-121
0.42875	-5	-117
0.431665	-5	-112
0.434584	-5	-108
0.4375	-5	-109
0.440416	-7	-113
0.443335	-11	-119
0.44625	-15	-125
0.449165	-18	-129
0.452085	-19	-131
0.455	-18	-134
0.457915	-16	-135
0.460834	-13	-134
0.46375	-11	-133
0.466666	-10	-131
0.469585	-10	-131
0.4725	-9	-132
0.475415	-6	-136
0.478334	1	-141
0.48125	7	-147
0.484166	13	-149
0.487084	17	-148
0.49	19	-144
0.492916	16	-141
0.495835	9	-140
0.49875	1	-139
0.501665	-4	-139
0.504584	-6	-140
0.5075	-6	-142
0.510416	-6	-144
0.513335	-7	-148
0.51625	-8	-149
0.519165	-10	-147
0.522084	-14	-143
0.525	-18	-140
0.527915	-20	-141
0.530834	-18	-147
0.53375	-12	-155
0.536666	-5	-160
0.539585	1	-163
0.5425	5	-163
0.545416	7	-164
0.548334	9	-168
0.55125	8	-171
0.554165	6	-173
0.557084	1	-173
0.56	-2	-172
0.562916	-1	-169
0.565835	5	-168
0.56875	12	-168
0.571666	17	-170
0.574585	19	-173
0.5775	16	-177
0.580415	10	-179
0.583334	2	-180
0.58625	-7	-180
0.589166	-14	-180
0.592085	-17	-182
0.595	-16	-185
0.597916	-12	-188
0.600835	-6	-192
0.60375	-2	-195
0.606665	0	-196
0.609584	-3	-195
0.6125	-9	-193
0.615416	-13	-193
0.618335	-16	-196
0.62125	-16	-199
0.624166	-15	-201
0.627085	-14	-202
0.63	-12	-203
0.632915	-11	-206
0.635834	-10	-212
0.63875	-11	-216
0.641665	-13	-217
0.644585	-13	-215
0.6475	-11	-209
0.650416	-7	-204
0.653335	-4	-202
0.65625	-3	-202
0.659165	-5	-202
0.662084	-8	-202
0.665	-10	-202
0.667915	-9	-203
0.670835	-7	-206
0.67375	-6	-211
0.676666	-7	-217
0.679585	-9	-223
0.6825	-14	-226
0.685415	-20	-225
0.688334	-27	-220
0.69125	-35	-215
0.694165	-42	-213
0.697084	-44	-212
0.7	-42	-210
0.702916	-36	-208
0.705835	-30	-206
0.70875	-27	-205
0.711665	-26	-208
0.714584	-28	-212
0.7175	-28	-217
0.720415	-26	-220
0.723334	-21	-220
0.72625	-17	-221
0.729166	-16	-223
0.732085	-17	-225
0.735	-21	-227
0.737915	-24	-228
0.740834	-27	-226
0.74375	-28	-223
0.746665	-26	-220
0.749584	-23	-217
0.7525	-19	-213
0.755416	-16	-211
0.758335	-13	-212
0.76125	-12	-216
0.764166	-12	-222
0.767084	-16	-229
0.77	-22	-234
0.772915	-28	-238
0.775834	-31	-239
0.77875	-32	-240
0.781666	-28	-240
0.784585	-20	-242
0.7875	-8	-245
0.790416	3	-247
0.793335	11	-248
0.79625	11	-246
0.799165	3	-242
0.802084	-5	-239
0.805	-13	-236
0.807916	-15	-235
0.810835	-14	-237
0.81375	-11	-240
0.816666	-9	-246
0.819585	-7	-250
0.8225	-8	-254
0.825415	-11	-256
0.828334	-15	-257
0.83125	-20	-258
0.834166	-25	-260
0.837085	-28	-263
0.84	-29	-265
0.842916	-28	-267
0.845835	-29	-267
0.84875	-35	-266
0.851665	-43	-267
0.854584	-49	-270
0.8575	-51	-275
0.860415	-47	-280
0.863335	-40	-282
0.86625	-34	-280
0.869166	-30	-275
0.872085	-25	-270
0.875	-21	-267
0.877915	-19	-267
0.880834	-20	-270
0.88375	-25	-275
0.886665	-31	-279
0.889585	-37	-283
0.8925	-41	-284
0.895416	-43	-283
0.898335	-40	-281
0.90125	-33	-278
0.904165	-23	-275
0.907084	-15	-273
0.91	-12	-274
0.912915	-16	-277
0.915834	-25	-281
0.91875	-33	-285
0.921666	-37	-286
0.924585	-37	-285
0.9275	-34	-282
0.930415	-34	-280
0.933334	-35	-280
0.93625	-35	-283
0.939165	-33	-287
0.942084	-27	-291
0.945	-19	-294
0.947916	-11	-295
0.950835	-4	-295
0.95375	0	-293
0.956665	0	-292
0.959584	-4	-294
0.9625	-9	-298
0.965415	-13	-302
0.968334	-16	-301
0.97125	-19	-297
0.974166	-23	-292
0.977085	-29	-288
0.98	-36	-288
0.982916	-41	-289
0.985834	-43	-290
0.98875	-42	-290
0.991665	-40	-288
0.994584	-38	-289
0.9975	-38	-295
1.00042	-39	-302
1.00333	-40	-307
1.00625	-39	-309
1.00917	-37	-305
1.01208	-34	-299
1.015	-32	-295
1.01792	-32	-294
1.02083	-34	-297
1.02375	-37	-303
1.02667	-40	-310
1.02958	-42	-314
1.0325	-42	-314
1.03542	-41	-314
1.03833	-41	-318
1.04125	-41	-325
1.04417	-42	-335
1.04708	-44	-344
1.05	-45	-349
1.05292	-44	-351
1.05583	-42	-352
1.05875	-42	-353
1.06167	-44	-353
1.06458	-48	-351
1.0675	-52	-346
1.07042	-55	-342
1.07333	-56	-338
1.07625	-51	-333
1.07917	-45	-329
1.08208	-38	-325
1.085	-34	-323
1.08792	-32	-323
1.09083	-31	-326
1.09375	-29	-330
1.09667	-25	-335
1.09958	-19	-340
1.1025	-15	-347
1.10542	-15	-355
1.10833	-19	-360
1.11125	-29	-362
1.11417	-41	-359
1.11708	-53	-353
1.12	-61	-347
1.12292	-65	-342
1.12583	-65	-340
1.12875	-60	-342
1.13167	-52	-347
1.13458	-43	-353
1.1375	-37	-356
1.14042	-35	-358
1.14333	-37	-358
1.14625	-41	-356
1.14917	-46	-354
1.15208	-49	-351
1.155	-51	-350
1.15792	-55	-350
1.16083	-60	-352
1.16375	-65	-352
1.16667	-67	-351
1.16958	-63	-348
1.1725	-56	-345
1.17542	-49	-345
1.17833	-45	-349
1.18125	-43	-353
1.18417	-44	-355
1.18708	-47	-354
1.19	-49	-351
1.19292	-50	-349
1.19583	-50	-349
1.19875	-52	-351
1.20167	-54	-353
1.20458	-53	-355
1.2075	-48	-358
1.21042	-39	-361
1.21333	-28	-363
1.21625	-21	-365
1.21917	-18	-368
1.22208	-18	-372
1.225	-22	-375
1.22792	-27	-377
1.23083	-32	-375
1.23375	-35	-374
1.23667	-35	-376
1.23958	-33	-379
1.2425	-30	-384
1.24542	-29	-388
1.24833	-30	-388
1.25125	-32	-386
1.25417	-36	-383
1.25708	-39	-380
1.26	-42	-380
1.26292	-44	-380
1.26583	-45	-379
1.26875	-44	-379
1.27167	-43	-379
1.27458	-41	-377
1.2775	-42	-375
1.28042	-45	-372
1.28333	-50	-370
1.28625	-55	-371
1.28917	-58	-374
1.29208	-58	-379
1.295	-57	-388
1.29792	-58	-397
1.30083	-62	-405
1.30375	-66	-409
1.30667	-68	-408
1.30958	-66	-404
1.3125	-62	-400
1.31542	-60	-396
1.31833	-60	-394
1.32125	-63	-393
1.32417	-69	-392
1.32708	-74	-394
1.33	-77	-399
1.33292	-79	-404
1.33583	-78	-407
1.33875	-78	-407
1.34167	-76	-404
1.34458	-72	-402
1.3475	-64	-402
1.35042	-57	-402
1.35333	-54	-401
1.35625	-58	-398
1.35917	-67	-395
1.36208	-74	-395
1.365	-78	-398
1.36792	-78	-402
1.37083	-76	-405
1.37375	-74	-406
1.37667	-72	-405
1.37958	-69	-406
1.3825	-65	-409
1.38542	-60	-413
1.38833	-57	-415
1.39125	-56	-416
1.39417	-56	-416
1.39708	-57	-417
1.4	-57	-420
1.40292	-57	-424
1.40583	-58	-426
1.40875	-60	-425
1.41167	-65	-421
1.41458	-67	-417
1.4175	-65	-416
1.42042	-60	-416
1.42333	-54	-416
1.42625	-49	-415
1.42917	-47	-417
1.43208	-49	-421
1.435	-54	-428
1.43792	-59	-436
1.44083	-63	-443
1.44375	-65	-447
1.44667	-63	-447
1.44958	-61	-443
1.4525	-59	-435
1.45542	-58	-425
1.45833	-57	-417
1.46125	-56	-412
1.46417	-55	-412
1.46708	-54	-417
1.47	-51	-427
1.47292	-47	-440
1.47583	-42	-452
1.47875	-39	-462
1.48167	-37	-468
1.48458	-40	-470
1.4875	-45	-467
1.49042	-50	-463
1.49333	-54	-459
1.49625	-55	-454
1.49917	-52	-450
1.50208	-50	-446
1.505	-48	-443
1.50792	-46	-441
1.51083	-44	-441
1.51375	-42	-442
1.51667	-40	-444
1.51958	-40	-448
1.5225	-44	-455
1.52542	-51	-462
1.52833	-60	-467
1.53125	-69	-471
1.53417	-75	-472
1.53708	-77	-472
1.54	-75	-472
1.54292	-70	-472
1.54583	-65	-472
1.54875	-63	-472
1.55167	-64	-471
1.55458	-66	-466
1.5575	-67	-459
1.56042	-66	-453
1.56333	-65	-449
1.56625	-70	-450
1.56917	-79	-455
1.57208	-87	-462
1.575	-89	-468
1.57792	-83	-472
1.58083	-71	-473
1.58375	-57	-472
1.58667	-46	-469
1.58958	-41	-466
1.5925	-43	-465
1.59542	-48	-464
1.59833	-54	-462
1.60125	-58	-461
1.60417	-58	-461
1.60708	-57	-462
1.61	-55	-463
1.61292	-55	-463
1.61583	-57	-461
1.61875	-58	-461
1.62167	-58	-462
1.62458	-55	-465
1.6275	-52	-468
1.63042	-51	-471
1.63333	-54	-474
1.63625	-58	-479
1.63917	-62	-484
1.64208	-66	-490
1.645	-70	-495
1.64792	-73	-498
1.65083	-75	-496
1.65375	-75	-491
1.65667	-73	-486
1.65958	-70	-482
1.6625	-66	-483
1.66542	-64	-486
1.66833	-64	-492
1.67125	-65	-496
1.67417	-66	-497
1.67708	-63	-495
1.68	-57	-491
1.68292	-52	-489
1.68583	-48	-489
1.68875	-47	-493
1.69167	-48	-499
1.69458	-50	-503
1.6975	-52	-504
1.70042	-57	-501
1.70333	-63	-495
1.70625	-68	-491
1.70917	-70	-492
1.71208	-69	-498
1.715	-66	-506
1.71792	-62	-512
1.72083	-57	-515
1.72375	-55	-517
1.72667	-55	-519
1.72958	-58	-522
1.7325	-63	-524
1.73542	-65	-526
1.73833	-63	-525
1.74125	-58	-521
1.74417	-51	-515
1.74708	-48	-509
1.75	-47	-505
1.75292	-49	-505
1.75583	-51	-509
1.75875	-54	-511
1.76167	-57	-511
1.76458	-59	-509
1.7675	-60	-506
1.77042	-57	-505
1.77333	-51	-508
1.77625	-45	-513
1.77917	-41	-519
1.78208	-41	-524
1.785	-44	-525
1.78792	-49	-521
1.79083	-54	-514
1.79375	-56	-510
1.79667	-57	-509
1.79958	-62	-511
1.8025	-71	-514
1.80542	-80	-518
1.80833	-86	-520
1.81125	-83	-525
1.81417	-73	-531
1.81708	-63	-538
1.82	-55	-544
1.82292	-54	-546
1.82583	-57	-543
1.82875	-62	-535
1.83167	-68	-524
1.83458	-71	-517
1.8375	-72	-515
1.84042	-69	-518
1.84333	-64	-522
1.84625	-60	-526
1.84917	-58	-528
1.85208	-59	-531
1.855	-60	-535
1.85792	-60	-541
1.86083	-57	-547
1.86375	-54	-551
1.86667	-53	-554
1.86958	-53	-555
1.8725	-52	-554
1.87542	-51	-552
1.87833	-49	-550
1.88125	-47	-549
1.88417	-46	-550
1.88708	-46	-551
1.89	-47	-552
1.89292	-47	-551
1.89583	-48	-548
1.89875	-50	-544
1.90167	-53	-539
1.90458	-54	-537
1.9075	-52	-538
1.91042	-49	-541
1.91333	-46	-546
1.91625	-47	-550
1.91917	-51	-552
1.92208	-57	-552
1.925	-62	-550
1.92792	-66	-549
1.93083	-66	-552
1.93375	-64	-557
1.93667	-61	-562
1.93958	-64	-564
1.9425	-72	-560
1.94542	-82	-553
1.94833	-91	-547
1.95125	-94	-545
1.95417	-92	-550
1.95708	-88	-557
1.96	-83	-565
1.96292	-76	-571
1.96583	-68	-574
1.96875	-62	-575
1.97167	-57	-574
1.97458	-53	-571
1.9775	-49	-569
1.98042	-48	-569
1.98333	-50	-571
1.98625	-52	-573
1.98917	-52	-575
1.99208	-49	-576
1.995	-45	-575
1.99792	-44	-575
2.00083	-48	-576
2.00375	-53	-577
2.00667	-56	-579
2.00958	-56	-583
2.0125	-54	-589
2.01542	-54	-592
2.01833	-57	-590
2.02125	-62	-585
2.02417	-68	-580
2.02708	-74	-577
2.03	-76	-578
2.03292	-76	-581
2.03583	-72	-585
2.03875	-66	-590
2.04167	-61	-593
2.04458	-58	-594
2.0475	-56	-590
2.05042	-54	-587
2.05333	-53	-585
2.05625	-53	-586
2.05917	-56	-588
2.06208	-60	-592
2.065	-63	-596
2.06792	-63	-599
2.07083	-62	-599
2.07375	-59	-596
2.07667	-56	-591
2.07958	-50	-586
2.0825	-43	-584
2.08542	-37	-585
2.08833	-33	-589
2.09125	-34	-595
2.09417	-38	-601
2.09708	-44	-604
2.1	-50	-603
2.10292	-56	-599
2.10583	-60	-596
2.10875	-64	-594
2.11167	-66	-595
2.11458	-68	-596
2.1175	-70	-597
2.12042	-72	-599
2.12333	-73	-604
2.12625	-70	-611
2.12917	-65	-617
2.13208	-57	-620
2.135	-49	-621
2.13792	-45	-619
2.14083	-45	-615
2.14375	-47	-613
2.14667	-50	-611
2.14958	-55	-611
2.1525	-60	-609
2.15542	-64	-607
2.15833	-65	-607
2.16125	-65	-607
2.16417	-66	-607
2.16708	-71	-608
2.17	-77	-608
2.17292	-81	-610
2.17583	-82	-614
2.17875	-82	-619
2.18167	-81	-624
2.18458	-81	-628
2.1875	-80	-629
2.19042	-78	-629
2.19333	-73	-630
2.19625	-70	-632
2.19917	-67	-636
2.20208	-67	-638
2.205	-68	-637
2.20792	-69	-634
2.21083	-69	-628
2.21375	-68	-621
2.21667	-66	-617
2.21958	-65	-616
2.2225	-65	-619
2.22542	-66	-622
2.22833	-66	-623
2.23125	-68	-625
2.23417	-71	-628
2.23708	-77	-633
2.24	-83	-639
2.24292	-86	-642
2.24583	-86	-642
2.24875	-84	-642
2.25167	-80	-643
2.25458	-77	-645
2.2575	-75	-646
2.26042	-76	-643
2.26333	-79	-639
2.26625	-83	-636
2.26917	-84	-636
2.27208	-82	-636
2.275	-77	-637
2.27792	-71	-637
2.28083	-66	-635
2.28375	-68	-632
2.28667	-73	-630
2.28958	-81	-628
2.2925	-89	-629
2.29542	-92	-635
2.29833	-92	-643
2.30125	-90	-653
2.30417	-85	-662
2.30708	-80	-668
2.31	-75	-671
2.31292	-71	-670
2.31583	-70	-667
2.31875	-72	-664
2.32167	-77	-661
2.32458	-83	-658
2.3275	-88	-656
2.33042	-88	-653
2.33333	-83	-651
2.33625	-76	-650
2.33917	-71	-649
2.34208	-69	-647
2.345	-73	-646
2.34792	-80	-647
2.35083	-89	-650
2.35375	-98	-654
2.35667	-103	-656
2.35958	-103	-656
2.3625	-98	-654
2.36542	-89	-652
2.36833	-79	-652
2.37125	-72	-653
2.37417	-69	-653
2.37708	-70	-651
2.38	-73	-650
2.38292	-75	-650
2.38583	-75	-653
2.38875	-75	-658
2.39167	-77	-663
2.39458	-81	-669
2.3975	-84	-675
2.40042	-82	-679
2.40333	-76	-679
2.40625	-71	-677
2.40917	-66	-673
2.41208	-62	-669
2.415	-58	-667
2.41792	-55	-667
2.42083	-55	-670
2.42375	-58	-674
2.42667	-65	-677
2.42958	-71	-677
2.4325	-76	-677
2.43542	-80	-677
2.43833	-82	-679
2.44125	-82	-681
2.44417	-80	-683
2.44708	-76	-685
2.45	-70	-684
2.45292	-61	-683
2.45583	-51	-681
2.45875	-41	-677
2.46167	-35	-673
2.46458	-37	-670
2.4675	-44	-670
2.47042	-55	-672
2.47333	-64	-675
2.47625	-69	-680
2.47917	-69	-684
2.48208	-64	-689
2.485	-57	-694
2.48792	-51	-697
2.49083	-49	-697
2.49375	-55	-696
2.49667	-64	-692
2.49958	-72	-688
2.5025	-75	-683
2.50542	-73	-680
2.50833	-71	-679
2.51125	-70	-681
2.51417	-71	-686
2.51708	-71	-691
2.52	-71	-696
2.52292	-70	-700
2.52583	-68	-705
2.52875	-66	-709
2.53167	-63	-713
2.53458	-60	-717
2.5375	-58	-722
2.54042	-57	-725
2.54333	-57	-726
2.54625	-58	-725
2.54917	-61	-723
2.55208	-65	-721
2.555	-68	-718
2.55792	-70	-714
2.56083	-72	-711
2.56375	-72	-708
2.56667	-73	-707
2.56958	-75	-705
2.5725	-79	-703
2.57542	-82	-702
2.57833	-82	-703
2.58125	-78	-707
2.58417	-74	-712
2.58708	-71	-716
2.59	-71	-718
2.59292	-73	-718
2.59583	-77	-716
2.59875	-78	-714
2.60167	-76	-713
2.60458	-71	-713
2.6075	-64	-716
2.61042	-61	-719
2.61333	-62	-722
2.61625	-64	-728
2.61917	-65	-735
2.62208	-65	-739
2.625	-64	-738
2.62792	-60	-734
2.63083	-56	-730
2.63375	-53	-728
2.63667	-52	-731
2.63958	-57	-735
2.6425	-67	-738
2.64542	-78	-739
2.64833	-87	-740
2.65125	-94	-741
2.65417	-98	-741
2.65708	-101	-742
2.66	-103	-743
2.66292	-106	-744
2.66583	-108	-742
2.66875	-108	-739
2.67167	-105	-733
2.67458	-97	-728
2.6775	-86	-724
2.68042	-74	-723
2.68333	-65	-724
2.68625	-61	-727
2.68917	-63	-729
2.69208	-69	-730
2.695	-75	-731
2.69792	-79	-731
2.70083	-80	-733
2.70375	-80	-736
2.70667	-79	-739
2.70958	-78	-738
2.7125	-75	-729
2.71542	-68	-716
2.71833	-59	-702
2.72125	-52	-696
2.72417	-48	-702
2.72708	-52	-715
2.73	-60	-731
2.73292	-69	-744
2.73583	-79	-752
2.73875	-89	-755
2.74167	-97	-755
2.74458	-104	-753
2.7475	-107	-750
2.75042	-106	-747
2.75333	-100	-746
2.75625	-90	-747
2.75917	-79	-749
2.76208	-74	-752
2.765	-75	-754
2.76792	-83	-757
2.77083	-92	-760
2.77375	-97	-762
2.77667	-98	-763
2.77958	-98	-760
2.7825	-100	-754
2.78542	-101	-747
2.78833	-98	-743
2.79125	-91	-743
2.79417	-82	-748
2.79708	-77	-755
2.8	-76	-761
2.80292	-78	-766
2.80583	-81	-767
2.80875	-82	-766
2.81167	-81	-763
2.81458	-78	-763
2.8175	-77	-767
2.82042	-79	-773
2.82333	-84	-779
2.82625	-89	-783
2.82917	-91	-782
2.83208	-91	-779
2.835	-89	-776
2.83792	-86	-773
2.84083	-82	-774
2.84375	-80	-778
2.84667	-80	-783
2.84958	-82	-788
2.8525	-86	-792
2.85542	-92	-793
2.85833	-97	-793
2.86125	-100	-790
2.86417	-100	-784
2.86708	-97	-778
2.87	-93	-772
2.87292	-91	-766
2.87583	-90	-763
2.87875	-89	-763
2.88167	-86	-765
2.88458	-82	-768
2.8875	-79	-771
2.89042	-78	-774
2.89333	-79	-778
2.89625	-82	-780
2.89917	-85	-782
2.90208	-89	-782
2.905	-92	-782
2.90792	-90	-783
2.91083	-86	-783
2.91375	-83	-782
2.91667	-83	-781
2.91958	-88	-782
2.9225	-94	-784
2.92542	-95	-786
2.92833	-91	-785
2.93125	-88	-785
2.93417	-87	-786
2.93708	-85	-791
2.94	-83	-798
2.94292	-79	-804
2.94583	-74	-809
2.94875	-73	-810
2.95167	-75	-810
2.95458	-80	-809
2.9575	-85	-812
2.96042	-88	-818
2.96333	-89	-825
2.96625	-89	-828
2.96917	-90	-825
2.97208	-92	-820
2.975	-96	-816
2.97792	-100	-816
2.98083	-102	-821
2.98375	-104	-825
2.98667	-103	-823
2.98958	-99	-817
2.9925	-93	-808
2.99542	-87	-801
2.99833	-81	-798
3.00125	-77	-800
3.00417	-73	-805
3.00708	-68	-812
3.01	-64	-819
3.01292	-63	-823
3.01583	-66	-824
3.01875	-75	-823
3.02167	-86	-821
3.02458	-96	-818
3.0275	-102	-817
3.03042	-105	-819
3.03333	-103	-824
3.03625	-99	-829
3.03917	-94	-834
3.04208	-91	-838
3.045	-92	-839
3.04792	-95	-838
3.05083	-98	-836
3.05375	-98	-832
3.05667	-97	-828
3.05958	-96	-824
3.0625	-96	-821
3.06542	-95	-819
3.06833	-94	-818
3.07125	-94	-819
3.07417	-94	-821
3.07708	-93	-822
3.08	-90	-822
3.08292	-86	-821
3.08583	-82	-819
3.08875	-82	-817
3.09167	-86	-818
3.09458	-92	-821
3.0975	-97	-825
3.10042	-97	-827
3.10333	-94	-827
3.10625	-91	-825
3.10917	-89	-822
3.11208	-89	-820
3.115	-91	-821
3.11792	-92	-823
3.12083	-91	-828
3.12375	-88	-834
3.12667	-84	-838
3.12958	-82	-841
3.1325	-82	-841
3.13542	-81	-842
3.13833	-81	-846
3.14125	-82	-850
3.14417	-86	-854
3.14708	-92	-858
3.15	-99	-859
3.15292	-105	-856
3.15583	-110	-850
3.15875	-114	-843
3.16167	-116	-835
3.16458	-115	-830
3.1675	-111	-828
3.17042	-105	-829
3.17333	-97	-832
3.17625	-89	-835
3.17917	-83	-839
3.18208	-82	-841
3.185	-86	-841
3.18792	-93	-840
3.19083	-102	-842
3.19375	-109	-844
3.19667	-114	-847
3.19958	-115	-849
3.2025	-112	-849
3.20542	-107	-850
3.20833	-101	-853
3.21125	-98	-857
3.21417	-96	-860
3.21708	-91	-863
3.22	-83	-864
3.22292	-75	-862
3.22583	-72	-859
3.22875	-75	-855
3.23167	-83	-851
3.23458	-90	-847
3.2375	-92	-843
3.24042	-90	-838
3.24333	-85	-833
3.24625	-79	-828
3.24917	-75	-824
3.25208	-72	-823
3.255	-71	-825
3.25792	-74	-832
3.26083	-78	-841
3.26375	-84	-849
3.26667	-88	-855
3.26958	-89	-858
3.2725	-88	-859
3.27542	-85	-858
3.27833	-84	-857
3.28125	-84	-860
3.28417	-87	-866
3.28708	-90	-871
3.29	-93	-874
3.29292	-94	-872
3.29583	-91	-868
3.29875	-86	-862
3.30167	-78	-857
3.30458	-73	-853
3.3075	-71	-850
3.31042	-74	-849
3.31333	-81	-851
3.31625	-89	-854
3.31917	-97	-857
3.32208	-101	-861
3.325	-102	-866
3.32792	-98	-871
3.33083	-91	-876
3.33375	-82	-880
3.33667	-74	-879
3.33958	-72	-876
3.3425	-75	-870
3.34542	-80	-864
3.34833	-86	-860
3.35125	-91	-860
3.35417	-93	-865
3.35708	-94	-871
3.36	-92	-876
3.36292	-88	-878
3.36583	-80	-877
3.36875	-71	-875
3.37167	-63	-876
3.37458	-61	-880
3.3775	-65	-885
3.38042	-72	-891
3.38333	-78	-894
3.38625	-81	-897
3.38917	-81	-898
3.39208	-82	-901
3.395	-85	-903
3.39792	-88	-904
3.40083	-92	-902
3.40375	-93	-899
3.40667	-91	-896
3.40958	-83	-895
3.4125	-72	-892
3.41542	-62	-887
3.41833	-54	-880
3.42125	-52	-873
3.42417	-52	-869
3.42708	-53	-869
3.43	-53	-872
3.43292	-54	-876
3.43583	-58	-881
3.43875	-60	-885
3.44167	-62	-888
3.44458	-62	-890
3.4475	-62	-889
3.45042	-64	-886
3.45333	-68	-882
3.45625	-72	-878
3.45917	-76	-876
3.46208	-79	-878
3.465	-81	-881
3.46792	-82	-883
3.47083	-83	-883
3.47375	-84	-883
3.47667	-86	-884
3.47958	-87	-889
3.4825	-88	-894
3.48542	-89	-898
3.48833	-90	-898
3.49125	-88	-898
3.49417	-86	-898
3.49708	-84	-898
3.5	-82	-898
3.50292	-78	-899
3.50583	-74	-901
3.50875	-69	-904
3.51167	-65	-907
3.51458	-62	-907
3.5175	-62	-906
3.52042	-67	-903
3.52333	-73	-901
3.52625	-78	-901
3.52917	-81	-903
3.53208	-83	-907
3.535	-85	-911
3.53792	-90	-913
3.54083	-95	-912
3.54375	-98	-908
3.54667	-100	-902
3.54958	-103	-896
3.5525	-106	-891
3.55542	-110	-889
3.55833	-113	-891
3.56125	-116	-896
3.56417	-118	-904
3.56708	-115	-912
3.57	-109	-920
3.57292	-102	-924
3.57583	-96	-925
3.57875	-92	-924
3.58167	-89	-924
3.58458	-87	-925
3.5875	-86	-924
3.59042	-87	-922
3.59333	-89	-918
3.59625	-91	-913
3.59917	-90	-907
3.60208	-84	-902
3.605	-77	-902
3.60792	-71	-906
3.61083	-69	-911
3.61375	-68	-917
3.61667	-69	-919
3.61958	-71	-920
3.6225	-72	-920
3.62542	-74	-919
3.62833	-76	-918
3.63125	-77	-917
3.63417	-79	-914
3.63708	-82	-911
3.64	-85	-908
3.64292	-89	-906
3.64583	-93	-908
3.64875	-94	-911
3.65167	-92	-914
3.65458	-89	-916
3.6575	-86	-918
3.66042	-86	-919
3.66333	-88	-918
3.66625	-91	-917
3.66917	-96	-917
3.67208	-99	-918
3.675	-102	-921
3.67792	-102	-926
3.68083	-100	-930
3.68375	-100	-932
3.68667	-100	-930
3.68958	-99	-927
3.6925	-95	-923
3.69542	-90	-919
3.69833	-85	-917
3.70125	-84	-919
3.70417	-87	-924
3.70708	-89	-928
3.71	-90	-929
3.71292	-87	-929
3.71583	-85	-928
3.71875	-86	-928
3.72167	-89	-931
3.72458	-94	-937
3.7275	-97	-943
3.73042	-97	-948
3.73333	-94	-951
3.73625	-93	-953
3.73917	-94	-954
3.74208	-98	-956
3.745	-100	-956
3.74792	-98	-955
3.75083	-93	-950
3.75375	-88	-945
3.75667	-83	-939
3.75958	-79	-933
3.7625	-77	-928
3.76542	-78	-924
3.76833	-79	-922
3.77125	-80	-924
3.77417	-78	-929
3.77708	-74	-936
3.78	-70	-940
3.78292	-71	-940
3.78583	-76	-937
3.78875	-85	-932
3.79167	-93	-929
3.79458	-98	-926
3.7975	-98	-923
3.80042	-96	-921
3.80333	-92	-921
3.80625	-90	-924
3.80917	-90	-931
3.81208	-90	-938
3.815	-91	-945
3.81792	-93	-951
3.82083	-94	-955
3.82375	-95	-956
3.82667	-94	-951
3.82958	-96	-946
3.8325	-99	-944
3.83542	-102	-947
3.83833	-101	-953
3.84125	-95	-957
3.84417	-86	-955
3.84708	-81	-951
3.85	-81	-951
3.85292	-84	-956
3.85583	-89	-965
3.85875	-91	-972
3.86167	-90	-974
3.86458	-89	-973
3.8675	-88	-974
3.87042	-85	-975
3.87333	-81	-977
3.87625	-78	-977
3.87917	-77	-974
3.88208	-80	-970
3.885	-84	-967
3.88792	-85	-965
3.89083	-82	-967
3.89375	-79	-970
3.89667	-78	-972
3.89958	-80	-973
3.9025	-83	-972
3.90542	-85	-972
3.90833	-84	-972
3.91125	-81	-972
3.91417	-78	-970
3.91708	-78	-967
3.92	-80	-964
3.92292	-82	-963
3.92583	-83	-964
3.92875	-83	-966
3.93167	-84	-968
3.93458	-87	-969
3.9375	-90	-971
3.94042	-92	-971
3.94333	-92	-971
3.94625	-92	-971
3.94917	-93	-971
3.95208	-94	-973
3.955	-96	-976
3.95792	-97	-979
3.96083	-97	-980
3.96375	-94	-980
3.96667	-90	-980
3.96958	-88	-980
3.9725	-89	-981
3.97542	-92	-983
3.97833	-94	-987
3.98125	-94	-992
3.98417	-91	-997
3.98708	-91	-999
3.99	-95	-998
3.99292	-103	-994
3.99583	-110	-991
3.99875	-115	-989
4.00167	-113	-990
4.00458	-106	-992
4.0075	-96	-991
4.01042	-87	-991
4.01333	-81	-992
4.01625	-81	-995
4.01917	-86	-1000
4.02208	-91	-1002
4.025	-95	-1001
4.02792	-97	-997
4.03083	-98	-994
4.03375	-96	-994
4.03667	-92	-1000
4.03958	-89	-1007
4.0425	-87	-1012
4.04542	-87	-1014
4.04833	-86	-1013
4.05125	-84	-1012
4.05417	-82	-1012
4.05708	-82	-1012
4.06	-84	-1011
4.06292	-86	-1010
4.06583	-87	-1008
4.06875	-90	-1006
4.07167	-95	-1005
4.07458	-98	-1005
4.0775	-99	-1004
4.08042	-95	-1004
4.08333	-89	-1005
4.08625	-84	-1008
4.08917	-81	-1013
4.09208	-79	-1019
4.095	-77	-1024
4.09792	-79	-1026
4.10083	-83	-1024
4.10375	-89	-1019
4.10667	-93	-1012
4.10958	-95	-1006
4.1125	-94	-1005
4.11542	-92	-1007
4.11833	-89	-1008
4.12125	-86	-1009
4.12417	-84	-1008
4.12708	-86	-1007
4.13	-90	-1006
4.13292	-93	-1005
4.13583	-96	-1002
4.13875	-97	-1000
4.14167	-97	-1002
4.14458	-96	-1007
4.1475	-97	-1013
4.15042	-98	-1019
4.15333	-100	-1024
4.15625	-102	-1029
4.15917	-104	-1033
4.16208	-105	-1035
4.165	-105	-1034
4.16792	-103	-1030
4.17083	-101	-1027
4.17375	-94	-1025
4.17667	-83	-1024
4.17958	-72	-1025
4.1825	-63	-1024
4.18542	-59	-1022
4.18833	-61	-1020
4.19125	-65	-1018
4.19417	-70	-1018
4.19708	-73	-1018
4.2	-74	-1019
4.20292	-72	-1019
4.20583	-67	-1017
4.20875	-62	-1016
4.21167	-58	-1017
4.21458	-54	-1020
4.2175	-51	-1021
4.22042	-49	-1019
4.22333	-51	-1015
4.22625	-55	-1011
4.22917	-63	-1008
4.23208	-74	-1007
4.235	-84	-1006
4.23792	-89	-1005
4.24083	-89	-1005
4.24375	-86	-1007
4.24667	-82	-1009
4.24958	-82	-1014
4.2525	-86	-1022
4.25542	-91	-1034
4.25833	-96	-1048
4.26125	-97	-1058
4.26417	-97	-1062
4.26708	-98	-1059
4.27	-100	-1053
4.27292	-101	-1048
4.27583	-101	-1046
4.27875	-97	-1047
4.28167	-91	-1050
4.28458	-85	-1054
4.2875	-80	-1055
4.29042	-77	-1054
4.29333	-76	-1051
4.29625	-79	-1048
4.29917	-83	-1047
4.30208	-89	-1049
4.305	-96	-1052
4.30792	-100	-1055
4.31083	-101	-1057
4.31375	-101	-1058
4.31667	-99	-1062
4.31958	-97	-1067
4.3225	-96	-1069
4.32542	-94	-1069
4.32833	-92	-1067
4.33125	-91	-1064
4.33417	-90	-1062
4.33708	-91	-1062
4.34	-94	-1063
4.34292	-98	-1065
4.34583	-102	-1067
4.34875	-103	-1067
4.35167	-103	-1062
4.35458	-101	-1056
4.3575	-98	-1051
4.36042	-97	-1047
4.36333	-99	-1043
4.36625	-104	-1039
4.36917	-111	-1036
4.37208	-113	-1036
4.375	-111	-1040
4.37792	-108	-1047
4.38083	-106	-1057
4.38375	-107	-1065
4.38667	-110	-1069
4.38958	-113	-1069
4.3925	-115	-1065
4.39542	-116	-1062
4.39833	-118	-1061
4.40125	-122	-1063
4.40417	-126	-1067
4.40708	-126	-1069
4.41	-120	-1069
4.41292	-112	-1068
4.41583	-102	-1067
4.41875	-96	-1068
4.42167	-94	-1070
4.42458	-92	-1072
4.4275	-90	-1075
4.43042	-84	-1075
4.43333	-79	-1073
4.43625	-78	-1070
4.43917	-82	-1066
4.44208	-90	-1064
4.445	-99	-1065
4.44792	-107	-1069
4.45083	-113	-1072
4.45375	-115	-1072
4.45667	-114	-1069
4.45958	-111	-1066
4.4625	-107	-1066
4.46542	-103	-1068
4.46833	-99	-1072
4.47125	-94	-1076
4.47417	-89	-1078
4.47708	-84	-1078
4.48	-82	-1077
4.48292	-79	-1078
4.48583	-78	-1080
4.48875	-79	-1083
4.49167	-83	-1087
4.49458	-88	-1090
4.4975	-95	-1091
4.50042	-100	-1091
4.50333	-106	-1091
4.50625	-112	-1089
4.50917	-118	-1085
4.51208	-120	-1082
4.515	-119	-1079
4.51792	-114	-1077
4.52083	-107	-1077
4.52375	-100	-1077
4.52667	-94	-1077
4.52958	-90	-1077
4.5325	-89	-1077
4.53542	-89	-1078
4.53833	-89	-1080
4.54125	-88	-1082
4.54417	-87	-1087
4.54708	-87	-1092
4.55	-90	-1100
4.55292	-96	-1106
4.55583	-101	-1111
4.55875	-104	-1112
4.56167	-103	-1108
4.56458	-100	-1101
4.5675	-95	-1093
4.57042	-91	-1090
4.57333	-88	-1094
4.57625	-89	-1100
4.57917	-91	-1105
4.58208	-95	-1109
4.585	-99	-1111
4.58792	-101	-1112
4.59083	-101	-1113
4.59375	-100	-1114
4.59667	-100	-1115
4.59958	-101	-1115
4.6025	-103	-1113
4.60542	-103	-1110
4.60833	-102	-1104
4.61125	-99	-1098
4.61417	-96	-1093
4.61708	-95	-1088
4.62	-98	-1083
4.62292	-102	-1080
4.62583	-107	-1079
4.62875	-112	-1082
4.63167	-116	-1087
4.63458	-119	-1095
4.6375	-119	-1104
4.64042	-114	-1112
4.64333	-105	-1117
4.64625	-96	-1120
4.64917	-89	-1121
4.65208	-87	-1122
4.655	-91	-1123
4.65792	-97	-1124
4.66083	-104	-1126
4.66375	-108	-1128
4.66667	-108	-1133
4.66958	-105	-1135
4.6725	-101	-1133
4.67542	-96	-1128
4.67833	-93	-1122
4.68125	-94	-1117
4.68417	-98	-1117
4.68708	-105	-1119
4.69	-113	-1121
4.69292	-121	-1124
4.69583	-128	-1128
4.69875	-133	-1130
4.70167	-134	-1130
4.70458	-129	-1127
4.7075	-118	-1121
4.71042	-106	-1116
4.71333	-94	-1116
4.71625	-85	-1122
4.71917	-82	-1132
4.72208	-84	-1141
4.725	-90	-1145
4.72792	-95	-1144
4.73083	-98	-1138
4.73375	-101	-1131
4.73667	-104	-1126
4.73958	-108	-1124
4.7425	-111	-1125
4.74542	-110	-1126
4.74833	-107	-1125
4.75125	-100	-1123
4.75417	-94	-1120
4.75708	-88	-1119
4.76	-86	-1119
4.76292	-87	-1122
4.76583	-92	-1126
4.76875	-100	-1130
4.77167	-109	-1134
4.77458	-117	-1136
4.7775	-120	-1136
4.78042	-121	-1134
4.78333	-119	-1135
4.78625	-117	-1138
4.78917	-114	-1142
4.79208	-109	-1145
4.795	-101	-1146
4.79792	-96	-1146
4.80083	-92	-1146
4.80375	-90	-1145
4.80667	-87	-1143
4.80958	-86	-1141
4.8125	-85	-1141
4.81542	-86	-1142
4.81833	-88	-1146
4.82125	-92	-1150
4.82417	-97	-1152
4.82708	-104	-1152
4.83	-110	-1150
4.83292	-111	-1148
4.83583	-109	-1147
4.83875	-105	-1149
4.84167	-104	-1155
4.84458	-104	-1163
4.8475	-105	-1168
4.85042	-106	-1167
4.85333	-107	-1160
4.85625	-108	-1152
4.85917	-111	-1146
4.86208	-113	-1144
4.865	-113	-1145
4.86792	-112	-1147
4.87083	-109	-1149
4.87375	-107	-1151
4.87667	-106	-1154
4.87958	-108	-1156
4.8825	-113	-1155
4.88542	-119	-1153
4.88833	-126	-1152
4.89125	-130	-1154
4.89417	-130	-1156
4.89708	-124	-1159
4.9	-115	-1162
4.90292	-108	-1165
4.90583	-103	-1168
4.90875	-101	-1172
4.91167	-103	-1175
4.91458	-107	-1176
4.9175	-111	-1176
4.92042	-114	-1174
4.92333	-115	-1172
4.92625	-115	-1173
4.92917	-114	-1174
4.93208	-111	-1174
4.935	-108	-1167
4.93792	-107	-1157
4.94083	-109	-1145
4.94375	-113	-1139
4.94667	-118	-1143
4.94958	-122	-1154
4.9525	-123	-1168
4.95542	-121	-1177
4.95833	-116	-1180
4.96125	-108	-1179
4.96417	-99	-1179
4.96708	-95	-1179
4.97	-96	-1180
4.97292	-100	-1181
4.97583	-102	-1181
4.97875	-99	-1179
4.98167	-95	-1178
4.98458	-93	-1175
4.9875	-95	-1173
4.99042	-99	-1171
4.99333	-103	-1171
4.99625	-103	-1173
4.99917	-102	-1176
5.00208	-101	-1180
5.005	-101	-1183
5.00792	-103	-1184
5.01083	-105	-1183
5.01375	-110	-1181
5.01667	-113	-1179
5.01958	-112	-1179
5.0225	-107	-1181
5.02542	-98	-1182
5.02833	-88	-1183
5.03125	-85	-1184
5.03417	-87	-1186
5.03708	-91	-1187
5.04	-94	-1185
5.04292	-93	-1180
5.04583	-90	-1176
5.04875	-89	-1172
5.05167	-92	-1170
5.05458	-98	-1169
5.0575	-105	-1170
5.06042	-108	-1173
5.06333	-107	-1179
5.06625	-102	-1186
5.06917	-97	-1194
5.07208	-95	-1200
5.075	-97	-1204
5.07792	-102	-1206
5.08083	-108	-1204
5.08375	-113	-1201
5.08667	-114	-1197
5.08958	-113	-1196
5.0925	-111	-1199
5.09542	-107	-1203
5.09833	-101	-1208
5.10125	-94	-1210
5.10417	-88	-1211
5.10708	-84	-1209
5.11	-83	-1207
5.11292	-86	-1203
5.11583	-91	-1200
5.11875	-99	-1195
5.12167	-109	-1191
5.12458	-122	-1187
5.1275	-132	-1186
5.13042	-136	-1185
5.13333	-133	-1182
5.13625	-125	-1178
5.13917	-116	-1173
5.14208	-111	-1170
5.145	-110	-1173
5.14792	-111	-1180
5.15083	-112	-1188
5.15375	-115	-1194
5.15667	-118	-1196
5.15958	-116	-1197
5.1625	-109	-1197
5.16542	-102	-1198
5.16833	-96	-1199
5.17125	-94	-1201
5.17417	-96	-1202
5.17708	-100	-1204
5.18	-105	-1207
5.18292	-111	-1209
5.18583	-115	-1211
5.18875	-116	-1211
5.19167	-115	-1209
5.19458	-116	-1207
5.1975	-117	-1208
5.20042	-120	-1212
5.20333	-122	-1220
5.20625	-124	-1225
5.20917	-127	-1226
5.21208	-130	-1223
5.215	-132	-1217
5.21792	-128	-1213
5.22083	-119	-1209
5.22375	-108	-1207
5.22667	-97	-1205
5.22958	-90	-1202
5.2325	-86	-1198
5.23542	-86	-1194
5.23833	-87	-1193
5.24125	-89	-1195
5.24417	-91	-1200
5.24708	-92	-1207
5.25	-95	-1213
5.25292	-101	-1217
5.25583	-111	-1219
5.25875	-119	-1220
5.26167	-126	-1219
5.26458	-130	-1219
5.2675	-134	-1223
5.27042	-138	-1227
5.27333	-141	-1232
5.27625	-138	-1236
5.27917	-130	-1237
5.28208	-118	-1238
5.285	-106	-1240
5.28792	-98	-1241
5.29083	-97	-1241
5.29375	-100	-1238
5.29667	-104	-1234
5.29958	-104	-1230
5.3025	-101	-1230
5.30542	-98	-1232
5.30833	-96	-1236
5.31125	-96	-1239
5.31417	-98	-1240
5.31708	-100	-1240
5.32	-102	-1239
5.32292	-106	-1238
5.32583	-108	-1236
5.32875	-108	-1234
5.33167	-105	-1232
5.33458	-100	-1231
5.3375	-94	-1233
5.34042	-91	-1237
5.34333	-91	-1242
5.34625	-95	-1246
5.34917	-99	-1250
5.35208	-100	-1251
5.355	-98	-1249
5.35792	-95	-1248
5.36083	-92	-1247
5.36375	-91	-1249
5.36667	-94	-1254
5.36958	-97	-1256
5.3725	-101	-1253
5.37542	-103	-1249
5.37833	-104	-1245
5.38125	-105	-1243
5.38417	-110	-1243
5.38708	-120	-1244
5.39	-135	-1244
5.39292	-147	-1247
5.39583	-154	-1252
5.39875	-154	-1258
5.40167	-149	-1262
5.40458	-146	-1263
5.4075	-146	-1261
5.41042	-147	-1259
5.41333	-147	-1257
5.41625	-141	-1256
5.41917	-131	-1257
5.42208	-123	-1258
5.425	-119	-1256
5.42792	-120	-1251
5.43083	-124	-1244
5.43375	-126	-1236
5.43667	-125	-1231
5.43958	-121	-1233
5.4425	-113	-1240
5.44542	-107	-1250
5.44833	-103	-1261
5.45125	-105	-1267
5.45417	-109	-1266
5.45708	-113	-1260
5.46	-113	-1253
5.46292	-111	-1248
5.46583	-106	-1247
5.46875	-102	-1251
5.47167	-100	-1257
5.47458	-100	-1263
5.4775	-102	-1268
5.48042	-103	-1272
5.48333	-102	-1272
5.48625	-101	-1271
5.48917	-99	-1270
5.49208	-98	-1269
5.495	-99	-1269
5.49792	-101	-1271
5.50083	-103	-1274
5.50375	-106	-1278
5.50667	-109	-1281
5.50958	-113	-1282
5.5125	-116	-1277
5.51542	-117	-1270
5.51833	-118	-1262
5.52125	-121	-1255
5.52417	-126	-1252
5.52708	-132	-1251
5.53	-135	-1253
5.53292	-133	-1256
5.53583	-126	-1259
5.53875	-119	-1262
5.54167	-112	-1262
5.54458	-105	-1262
5.5475	-99	-1261
5.55042	-95	-1261
5.55333	-95	-1261
5.55625	-99	-1262
5.55917	-106	-1264
5.56208	-112	-1268
5.565	-115	-1273
5.56792	-115	-1276
5.57083	-110	-1276
5.57375	-104	-1272
5.57667	-98	-1265
5.57958	-94	-1259
5.5825	-94	-1258
5.58542	-98	-1261
5.58833	-105	-1267
5.59125	-112	-1272
5.59417	-117	-1275
5.59708	-119	-1277
5.6	-117	-1281
5.60292	-113	-1286
5.60583	-107	-1292
5.60875	-99	-1295
5.61167	-92	-1292
5.61458	-90	-1286
5.6175	-94	-1279
5.62042	-101	-1276
5.62333	-110	-1277
5.62625	-116	-1281
5.62917	-117	-1287
5.63208	-116	-1291
5.635	-112	-1292
5.63792	-109	-1291
5.64083	-106	-1291
5.64375	-101	-1291
5.64667	-96	-1292
5.64958	-92	-1294
5.6525	-89	-1294
5.65542	-89	-1293
5.65833	-92	-1292
5.66125	-95	-1290
5.66417	-99	-1286
5.66708	-104	-1283
5.67	-108	-1282
5.67292	-109	-1282
5.67583	-106	-1282
5.67875	-99	-1282
5.68167	-91	-1280
5.68458	-87	-1276
5.6875	-86	-1272
5.69042	-89	-1268
5.69333	-93	-1265
5.69625	-98	-1263
5.69917	-103	-1266
5.70208	-107	-1272
5.705	-108	-1279
5.70792	-105	-1286
5.71083	-98	-1290
5.71375	-92	-1294
5.71667	-89	-1299
5.71958	-91	-1304
5.7225	-98	-1308
5.72542	-106	-1313
5.72833	-115	-1317
5.73125	-124	-1319
5.73417	-129	-1320
5.73708	-130	-1319
5.74	-127	-1316
5.74292	-123	-1315
5.74583	-122	-1315
5.74875	-125	-1315
5.75167	-129	-1315
5.75458	-132	-1313
5.7575	-131	-1311
5.76042	-125	-1308
5.76333	-118	-1307
5.76625	-111	-1305
5.76917	-106	-1305
5.77208	-105	-1306
5.775	-107	-1307
5.77792	-111	-1308
5.78083	-114	-1308
5.78375	-114	-1307
5.78667	-112	-1305
5.78958	-111	-1305
5.7925	-113	-1306
5.79542	-120	-1309
5.79833	-128	-1312
5.80125	-130	-1314
5.80417	-128	-1313
5.80708	-121	-1311
5.81	-114	-1310
5.81292	-111	-1312
5.81583	-112	-1315
5.81875	-118	-1318
5.82167	-127	-1319
5.82458	-136	-1317
5.8275	-143	-1315
[truncated: 7,602 more rows]

## Sheet: SIFigure4e
	wild-type								EM construct
[GABA] (micromolar)	oocyte 1	oocyte 2	oocyte 3	oocyte 4	oocyte 5	oocyte 6	oocyte 7		oocyte 1	oocyte 2	oocyte 3	oocyte 4	oocyte 5	oocyte 6	oocyte 7
0.25	0.00413377	0.00510092	0.00160698	0.00448371	0.000601851	0.00151303	0.0013974		not collected	not collected	not collected	not collected	not collected	not collected	not collected
0.5	0.069719	0.0381061	0.0539958	0.0783215	0.00887	0.00144319	0.224755		0.0194875	0.00221182	0.0234229	0.0152408	0.0167987	0.0211557	0.0194875
1	0.455189	0.510493	0.504305	0.00646529	0.0337125	0.234704	0.316593		0.0273553	0.0602537	0.0287235	0.040873	0.0492678	0.0735496	0.0273553
3.125	0.737996	0.788012	0.820389	0.878511	0.474019	0.574883	0.621169		0.112348	0.266184	0.149122	0.117042	0.162263	0.36893	0.112348
6.25	0.910969	0.743814	0.955629	0.912051	0.81674	1.06211	0.834132		0.316639	0.45436	0.320084	0.366766	0.809168	0.685197	0.316639
12.5	1.06211	1.06211	0.664841	not collected	0.930182	0.94118	0.982786		0.636065	0.505531	0.897648	0.684065	0.77638	0.695969	0.636065
25	0.820907	0.902194	1.06211	1.06211	1.06211	1.02846	1.06211		1	1	1	1	1	1	1
50	not collected	not collected	not collected	not collected	not collected	not collected	not collected		0.901178	0.740113	0.929231	0.948493	1.04633	1.09224	0.901178

## Sheet: SIFigure4f
	Current (microAmp)
Time (seconds)	EM	WT
0	-0.250165	-0.184873
0.05	-0.250642	-0.183438
0.1	-0.25046	-0.183239
0.15	-0.250323	-0.183075
0.2	-0.250097	-0.182762
0.25	-0.250182	-0.182673
0.3	-0.250252	-0.182579
0.35	-0.250242	-0.182529
0.4	-0.250283	-0.182535
0.45	-0.250153	-0.182462
0.5	-0.250261	-0.182452
0.55	-0.250441	-0.182412
0.6	-0.250334	-0.182303
0.65	-0.250112	-0.182121
0.7	-0.24997	-0.182039
0.75	-0.25002	-0.181949
0.8	-0.250301	-0.18179
0.85	-0.250247	-0.181803
0.9	-0.249945	-0.18182
0.95	-0.2497	-0.181721
1	-0.249482	-0.181659
1.05	-0.249595	-0.181616
1.1	-0.250022	-0.181538
1.15	-0.249992	-0.18153
1.2	-0.249781	-0.181508
1.25	-0.249704	-0.181385
1.3	-0.249602	-0.181304
1.35	-0.249807	-0.18135
1.4	-0.250206	-0.18131
1.45	-0.250262	-0.18132
1.5	-0.250174	-0.181253
1.55	-0.250238	-0.181202
1.6	-0.250429	-0.181226
1.65	-0.250515	-0.181301
1.7	-0.250528	-0.181259
1.75	-0.250547	-0.181221
1.8	-0.250782	-0.181151
1.85	-0.250931	-0.181083
1.9	-0.251049	-0.180923
1.95	-0.250898	-0.180861
2	-0.250766	-0.180809
2.05	-0.250693	-0.180776
2.1	-0.25092	-0.180817
2.15	-0.251216	-0.180906
2.2	-0.250978	-0.180856
2.25	-0.25087	-0.180832
2.3	-0.251023	-0.180736
2.35	-0.251314	-0.180796
2.4	-0.251304	-0.180782
2.45	-0.250904	-0.180713
2.5	-0.250844	-0.180684
2.55	-0.250863	-0.180695
2.6	-0.25044	-0.180745
2.65	-0.25049	-0.180753
2.7	-0.250443	-0.180745
2.75	-0.250605	-0.180715
2.8	-0.250456	-0.180725
2.85	-0.250519	-0.18076
2.9	-0.250331	-0.180783
2.95	-0.250396	-0.180783
3	-0.250593	-0.180784
3.05	-0.250461	-0.180793
3.1	-0.250466	-0.180832
3.15	-0.250365	-0.180889
3.2	-0.250212	-0.180937
3.25	-0.250211	-0.180997
3.3	-0.250308	-0.181069
3.35	-0.250272	-0.18118
3.4	-0.250493	-0.181235
3.45	-0.250495	-0.181334
3.5	-0.250184	-0.181398
3.55	-0.250485	-0.1814
3.6	-0.250455	-0.181411
3.65	-0.250009	-0.181495
3.7	-0.249868	-0.181556
3.75	-0.25026	-0.181653
3.8	-0.250318	-0.181665
3.85	-0.250406	-0.181782
3.9	-0.250432	-0.181841
3.95	-0.250353	-0.181893
4	-0.250405	-0.18186
4.05	-0.25023	-0.181774
4.1	-0.249896	-0.181838
4.15	-0.249545	-0.181907
4.2	-0.249709	-0.181867
4.25	-0.249751	-0.181856
4.3	-0.249761	-0.181799
4.35	-0.249675	-0.1819
4.4	-0.249574	-0.181992
4.45	-0.249725	-0.181838
4.5	-0.24966	-0.181763
4.55	-0.249371	-0.181635
4.6	-0.249301	-0.181675
4.65	-0.249503	-0.181616
4.7	-0.249832	-0.181484
4.75	-0.249799	-0.18139
4.8	-0.249572	-0.181306
4.85	-0.249379	-0.181232
4.9	-0.249717	-0.181083
4.95	-0.250001	-0.181018
5	-0.249967	-0.180925
5.05	-0.250117	-0.180799
5.1	-0.250046	-0.180684
5.15	-0.249846	-0.180497
5.2	-0.24969	-0.180367
5.25	-0.249241	-0.180188
5.3	-0.249318	-0.180036
5.35	-0.249245	-0.17992
5.4	-0.24922	-0.179657
5.45	-0.249292	-0.17959
5.5	-0.249613	-0.179458
5.55	-0.249717	-0.179353
5.6	-0.249398	-0.179273
5.65	-0.249115	-0.179168
5.7	-0.24909	-0.179006
5.75	-0.249346	-0.178855
5.8	-0.249518	-0.178823
5.85	-0.24926	-0.178713
5.9	-0.249466	-0.178629
5.95	-0.249811	-0.17851
6	-0.250128	-0.17841
6.05	-0.249902	-0.178346
6.1	-0.249952	-0.178408
6.15	-0.249781	-0.178335
6.2	-0.249742	-0.178239
6.25	-0.249805	-0.178196
6.3	-0.250055	-0.178504
6.35	-0.249783	-0.178672
6.4	-0.250067	-0.178581
6.45	-0.250495	-0.179253
6.5	-0.250328	-0.179272
6.55	-0.250203	-0.179181
6.6	-0.250453	-0.179211
6.65	-0.250826	-0.179243
6.7	-0.250637	-0.179203
6.75	-0.250734	-0.179201
6.8	-0.250676	-0.179278
6.85	-0.250362	-0.179293
6.9	-0.250039	-0.179262
6.95	-0.250012	-0.179266
7	-0.249823	-0.179153
7.05	-0.249853	-0.179094
7.1	-0.249681	-0.179149
7.15	-0.249608	-0.179174
7.2	-0.249715	-0.179233
7.25	-0.249862	-0.179234
7.3	-0.249817	-0.179182
7.35	-0.249763	-0.179176
7.4	-0.249954	-0.179225
7.45	-0.249934	-0.179285
7.5	-0.249939	-0.179319
7.55	-0.249798	-0.179342
7.6	-0.249653	-0.179394
7.65	-0.24961	-0.179447
7.7	-0.249691	-0.179438
7.75	-0.249615	-0.179519
7.8	-0.249739	-0.179529
7.85	-0.249834	-0.179543
7.9	-0.249687	-0.179577
7.95	-0.249676	-0.179684
8	-0.249779	-0.179655
8.05	-0.249738	-0.179576
8.1	-0.249458	-0.179478
8.15	-0.249355	-0.179412
8.2	-0.249456	-0.17941
8.25	-0.249692	-0.179364
8.3	-0.249767	-0.179304
8.35	-0.249738	-0.179236
8.4	-0.249851	-0.179207
8.45	-0.249903	-0.179176
8.5	-0.249899	-0.179248
8.55	-0.25001	-0.17918
8.6	-0.249842	-0.179028
8.65	-0.249796	-0.178943
8.7	-0.24979	-0.178849
8.75	-0.249829	-0.178756
8.8	-0.249869	-0.178632
8.85	-0.249877	-0.178557
8.9	-0.249884	-0.17859
8.95	-0.249981	-0.178537
9	-0.249847	-0.178402
9.05	-0.249535	-0.178338
9.1	-0.249456	-0.178339
9.15	-0.249626	-0.178303
9.2	-0.249556	-0.178234
9.25	-0.249401	-0.17822
9.3	-0.2498	-0.178238
9.35	-0.249748	-0.178252
9.4	-0.249742	-0.178155
9.45	-0.249632	-0.178139
9.5	-0.249483	-0.178153
9.55	-0.249542	-0.178192
9.6	-0.249787	-0.178214
9.65	-0.249861	-0.178209
9.7	-0.249993	-0.178229
9.75	-0.250028	-0.178265
9.8	-0.249789	-0.178318
9.85	-0.250013	-0.178204
9.9	-0.250355	-0.178208
9.95	-0.251018	-0.178203
10	-0.252259	-0.178213
10.05	-0.253467	-0.178309
10.1	-0.25556	-0.178317
10.15	-0.257767	-0.178293
10.2	-0.260526	-0.178268
10.25	-0.263733	-0.178259
10.3	-0.267179	-0.17825
10.35	-0.271177	-0.178216
10.4	-0.275584	-0.178193
10.45	-0.279733	-0.178187
10.5	-0.283964	-0.178203
10.55	-0.28854	-0.178186
10.6	-0.293109	-0.178182
10.65	-0.297494	-0.178141
10.7	-0.30138	-0.178238
10.75	-0.305109	-0.178248
10.8	-0.308433	-0.178212
10.85	-0.311688	-0.178273
10.9	-0.314994	-0.1783
10.95	-0.318412	-0.178366
11	-0.32174	-0.178418
11.05	-0.325196	-0.178465
11.1	-0.32845	-0.178429
11.15	-0.331305	-0.178374
11.2	-0.334063	-0.178481
11.25	-0.336417	-0.178569
11.3	-0.338646	-0.178618
11.35	-0.3409	-0.178601
11.4	-0.342694	-0.178638
11.45	-0.34479	-0.17867
11.5	-0.346576	-0.178714
11.55	-0.348638	-0.178722
11.6	-0.350364	-0.178805
11.65	-0.351933	-0.178755
11.7	-0.353542	-0.178791
11.75	-0.355238	-0.178859
11.8	-0.356802	-0.178915
11.85	-0.357872	-0.178981
11.9	-0.359245	-0.179099
11.95	-0.36076	-0.179274
12	-0.362135	-0.179554
12.05	-0.363495	-0.179691
12.1	-0.364427	-0.179957
12.15	-0.365402	-0.180289
12.2	-0.366321	-0.180735
12.25	-0.36735	-0.181248
12.3	-0.368104	-0.18183
12.35	-0.36904	-0.182603
12.4	-0.370428	-0.183397
12.45	-0.371347	-0.184487
12.5	-0.372085	-0.185744
12.55	-0.372875	-0.187086
12.6	-0.373704	-0.188483
12.65	-0.374541	-0.190114
12.7	-0.375261	-0.192002
12.75	-0.37597	-0.19394
12.8	-0.376406	-0.196053
12.85	-0.376666	-0.198395
12.9	-0.377135	-0.200892
12.95	-0.377775	-0.203368
13	-0.378215	-0.206053
13.05	-0.378764	-0.208927
13.1	-0.379273	-0.211959
13.15	-0.379799	-0.214852
13.2	-0.380026	-0.217837
13.25	-0.380744	-0.220922
13.3	-0.381048	-0.224156
13.35	-0.381364	-0.227431
13.4	-0.38204	-0.230677
13.45	-0.382268	-0.233937
13.5	-0.382416	-0.237356
13.55	-0.382718	-0.240737
13.6	-0.382862	-0.244205
13.65	-0.383278	-0.247588
13.7	-0.383931	-0.250859
13.75	-0.384304	-0.254175
13.8	-0.384796	-0.257365
13.85	-0.384889	-0.260622
13.9	-0.385033	-0.263862
13.95	-0.385342	-0.267197
14	-0.385544	-0.270459
14.05	-0.385757	-0.273348
14.1	-0.386416	-0.276364
14.15	-0.386611	-0.279281
14.2	-0.386747	-0.282072
14.25	-0.38686	-0.284948
14.3	-0.387317	-0.287784
14.35	-0.387204	-0.290527
14.4	-0.387228	-0.293109
14.45	-0.387192	-0.295729
14.5	-0.387065	-0.298232
14.55	-0.387359	-0.30067
14.6	-0.38745	-0.303027
14.65	-0.387577	-0.305266
14.7	-0.387717	-0.307488
14.75	-0.387754	-0.309621
14.8	-0.388089	-0.311875
14.85	-0.38796	-0.313993
14.9	-0.387912	-0.315945
14.95	-0.388096	-0.317937
15	-0.388182	-0.319725
15.05	-0.388361	-0.321468
15.1	-0.388437	-0.323256
15.15	-0.388512	-0.32493
15.2	-0.388512	-0.32646
15.25	-0.388412	-0.327999
15.3	-0.388422	-0.329483
15.35	-0.388459	-0.330817
15.4	-0.388484	-0.332115
15.45	-0.388526	-0.33353
15.5	-0.388746	-0.33465
15.55	-0.388722	-0.335894
15.6	-0.388517	-0.337051
15.65	-0.38843	-0.3382
15.7	-0.388683	-0.33924
15.75	-0.388553	-0.340228
15.8	-0.38843	-0.341104
15.85	-0.388525	-0.341989
15.9	-0.388306	-0.342963
15.95	-0.388314	-0.343773
16	-0.38812	-0.344583
16.05	-0.388022	-0.345524
16.1	-0.388479	-0.346129
16.15	-0.388842	-0.346794
16.2	-0.388882	-0.347448
16.25	-0.388582	-0.348262
16.3	-0.388576	-0.348783
16.35	-0.388727	-0.349243
16.4	-0.388653	-0.349746
16.45	-0.388748	-0.350258
16.5	-0.388348	-0.350806
16.55	-0.388116	-0.351447
16.6	-0.388382	-0.351976
16.65	-0.388521	-0.352478
16.7	-0.38818	-0.35298
16.75	-0.387914	-0.353413
16.8	-0.388021	-0.353211
16.85	-0.387922	-0.353376
16.9	-0.387753	-0.353866
16.95	-0.387775	-0.354279
17	-0.387728	-0.354729
17.05	-0.387497	-0.355161
17.1	-0.387304	-0.355585
17.15	-0.387274	-0.356023
17.2	-0.387315	-0.356652
17.25	-0.387508	-0.357101
17.3	-0.387504	-0.357448
17.35	-0.387513	-0.357841
17.4	-0.387635	-0.358089
17.45	-0.387514	-0.358417
17.5	-0.38746	-0.35882
17.55	-0.38721	-0.359374
17.6	-0.386798	-0.359782
17.65	-0.386969	-0.360277
17.7	-0.386775	-0.360906
17.75	-0.386697	-0.361349
17.8	-0.386682	-0.361949
17.85	-0.386706	-0.362465
17.9	-0.386624	-0.363085
17.95	-0.386349	-0.363838
18	-0.386456	-0.364374
18.05	-0.38626	-0.364944
18.1	-0.385892	-0.365398
18.15	-0.385886	-0.366093
18.2	-0.386102	-0.366595
18.25	-0.38612	-0.367149
18.3	-0.386215	-0.368167
18.35	-0.385394	-0.367314
18.4	-0.385827	-0.368889
18.45	-0.3859	-0.37031
18.5	-0.385676	-0.370898
18.55	-0.385578	-0.371385
18.6	-0.385837	-0.37194
18.65	-0.386031	-0.372493
18.7	-0.385885	-0.37297
18.75	-0.385729	-0.37344
18.8	-0.385535	-0.374028
18.85	-0.385547	-0.374483
18.9	-0.38558	-0.374694
18.95	-0.385445	-0.374927
19	-0.385422	-0.375429
19.05	-0.385236	-0.375684
19.1	-0.384639	-0.37572
19.15	-0.384677	-0.375789
19.2	-0.38486	-0.375961
19.25	-0.385075	-0.376276
19.3	-0.385354	-0.376403
19.35	-0.38502	-0.376415
19.4	-0.385021	-0.37645
19.45	-0.384931	-0.376615
19.5	-0.3847	-0.376561
19.55	-0.385001	-0.376625
19.6	-0.38462	-0.376539
19.65	-0.384452	-0.376321
19.7	-0.384456	-0.376322
19.75	-0.384239	-0.376238
19.8	-0.384132	-0.376125
19.85	-0.383843	-0.375978
19.9	-0.383683	-0.37592
19.95	-0.383365	-0.375702
20	-0.383002	-0.375702
20.05	-0.382905	-0.375542
20.1	-0.382977	-0.375283
20.15	-0.38303	-0.375065
20.2	-0.38283	-0.375037
20.25	-0.382521	-0.374892
20.3	-0.382454	-0.374611
20.35	-0.382584	-0.37455
20.4	-0.382543	-0.374309
20.45	-0.382501	-0.374175
20.5	-0.382411	-0.374033
20.55	-0.382274	-0.373572
20.6	-0.382027	-0.373451
20.65	-0.382002	-0.373408
20.7	-0.381988	-0.373416
20.75	-0.38194	-0.373197
20.8	-0.381863	-0.372983
20.85	-0.381502	-0.372841
20.9	-0.381034	-0.372598
20.95	-0.381069	-0.372372
21	-0.380927	-0.372237
21.05	-0.381007	-0.371992
21.1	-0.381322	-0.371795
21.15	-0.381068	-0.371564
21.2	-0.380906	-0.371483
21.25	-0.381067	-0.371451
21.3	-0.381034	-0.371297
21.35	-0.38071	-0.371064
21.4	-0.380555	-0.370781
21.45	-0.380557	-0.370568
21.5	-0.380772	-0.370404
21.55	-0.381008	-0.370137
21.6	-0.380707	-0.369939
21.65	-0.380428	-0.369669
21.7	-0.380219	-0.36957
21.75	-0.37999	-0.369463
21.8	-0.379628	-0.369399
21.85	-0.379634	-0.369318
21.9	-0.379358	-0.36912
21.95	-0.379373	-0.369025
22	-0.37889	-0.368941
22.05	-0.378369	-0.368652
22.1	-0.377976	-0.368421
22.15	-0.377572	-0.368251
22.2	-0.376775	-0.368241
22.25	-0.375754	-0.368116
22.3	-0.375027	-0.368049
22.35	-0.373879	-0.367998
22.4	-0.372576	-0.367904
22.45	-0.370986	-0.367747
22.5	-0.369652	-0.367388
22.55	-0.367964	-0.367144
22.6	-0.36607	-0.366916
22.65	-0.364234	-0.366742
22.7	-0.362269	-0.366498
22.75	-0.360445	-0.366506
22.8	-0.358541	-0.366317
22.85	-0.356638	-0.366115
22.9	-0.354785	-0.365925
22.95	-0.352818	-0.365695
23	-0.350842	-0.365506
23.05	-0.348859	-0.365527
23.1	-0.347035	-0.365486
23.15	-0.345059	-0.365201
23.2	-0.342735	-0.364839
23.25	-0.340862	-0.364357
23.3	-0.339221	-0.36435
23.35	-0.337866	-0.364244
23.4	-0.336218	-0.363834
23.45	-0.334538	-0.363554
23.5	-0.333495	-0.363213
23.55	-0.331962	-0.362925
23.6	-0.330742	-0.362743
23.65	-0.329358	-0.362468
23.7	-0.327765	-0.362034
23.75	-0.326351	-0.361689
23.8	-0.325264	-0.361139
23.85	-0.324241	-0.360698
23.9	-0.322683	-0.360304
23.95	-0.321476	-0.35987
24	-0.320538	-0.359276
24.05	-0.31969	-0.358569
24.1	-0.318587	-0.357647
24.15	-0.317248	-0.356606
24.2	-0.316025	-0.355726
24.25	-0.31497	-0.35454
24.3	-0.314107	-0.353151
24.35	-0.31308	-0.351741
24.4	-0.312206	-0.350206
24.45	-0.311433	-0.348534
24.5	-0.310719	-0.346878
24.55	-0.309909	-0.344872
24.6	-0.30917	-0.34285
24.65	-0.308549	-0.340631
24.7	-0.307804	-0.33849
24.75	-0.307051	-0.33619
24.8	-0.306213	-0.333815
24.85	-0.305601	-0.331373
24.9	-0.305168	-0.328746
24.95	-0.304737	-0.326067
25	-0.304279	-0.323592
25.05	-0.303359	-0.321125
25.1	-0.302438	-0.31847
25.15	-0.301837	-0.316115
25.2	-0.301379	-0.313631
25.25	-0.300653	-0.311125
25.3	-0.300064	-0.308772
25.35	-0.29968	-0.306349
25.4	-0.299437	-0.303845
25.45	-0.299172	-0.301365
25.5	-0.298582	-0.298895
25.55	-0.297803	-0.296622
25.6	-0.297214	-0.294352
25.65	-0.296673	-0.292134
25.7	-0.296608	-0.290106
25.75	-0.296254	-0.288062
25.8	-0.295471	-0.285953
25.85	-0.295128	-0.28393
25.9	-0.294855	-0.281886
25.95	-0.294308	-0.279928
26	-0.293753	-0.278021
26.05	-0.293568	-0.276183
26.1	-0.293508	-0.274317
26.15	-0.293505	-0.272573
26.2	-0.293051	-0.27083
26.25	-0.292486	-0.269248
26.3	-0.292089	-0.26772
26.35	-0.291789	-0.266376
26.4	-0.291541	-0.264924
26.45	-0.291129	-0.263382
26.5	-0.290583	-0.261908
26.55	-0.290008	-0.260613
26.6	-0.289715	-0.259327
26.65	-0.289311	-0.25806
26.7	-0.289125	-0.256819
26.75	-0.2892	-0.255536
26.8	-0.288893	-0.254503
26.85	-0.288411	-0.253488
26.9	-0.287922	-0.252479
26.95	-0.287827	-0.251327
27	-0.287579	-0.250451
27.05	-0.287077	-0.249566
27.1	-0.286782	-0.248739
27.15	-0.286645	-0.247956
27.2	-0.286577	-0.247137
27.25	-0.286474	-0.246227
27.3	-0.286251	-0.245375
27.35	-0.285829	-0.244785
27.4	-0.285534	-0.244188
27.45	-0.285526	-0.243463
27.5	-0.285353	-0.24273
27.55	-0.285022	-0.24194
27.6	-0.284743	-0.241354
27.65	-0.2845	-0.240838
27.7	-0.284359	-0.240243
27.75	-0.283972	-0.239685
27.8	-0.283705	-0.239248
27.85	-0.283508	-0.238802
27.9	-0.283267	-0.238317
27.95	-0.28291	-0.237803
28	-0.282582	-0.237312
28.05	-0.282501	-0.236862
28.1	-0.282305	-0.236499
28.15	-0.282078	-0.2361
28.2	-0.282079	-0.235664
28.25	-0.282419	-0.235332
28.3	-0.282512	-0.234944
28.35	-0.282241	-0.234611
28.4	-0.281806	-0.234317
28.45	-0.28163	-0.234045
28.5	-0.281547	-0.233766
28.55	-0.281336	-0.233514
28.6	-0.281224	-0.233326
28.65	-0.281213	-0.232962
28.7	-0.280812	-0.232704
28.75	-0.280463	-0.232466
28.8	-0.280473	-0.232232
28.85	-0.28046	-0.232011
28.9	-0.280173	-0.231662
28.95	-0.280129	-0.23139
29	-0.280246	-0.231208
29.05	-0.280479	-0.230926
29.1	-0.280431	-0.230685
29.15	-0.280168	-0.230465
29.2	-0.279892	-0.230259
29.25	-0.279634	-0.230069
29.3	-0.279153	-0.229959
29.35	-0.278918	-0.229707
29.4	-0.278831	-0.229385
29.45	-0.278795	-0.229224
29.5	-0.278718	-0.229055
29.55	-0.278924	-0.228778
29.6	-0.278759	-0.228603
29.65	-0.278664	-0.22847
29.7	-0.278577	-0.228259
29.75	-0.278426	-0.228132
29.8	-0.278149	-0.228073
29.85	-0.277972	-0.227935
29.9	-0.277959	-0.227747
29.95	-0.277968	-0.227563
30	-0.278039	-0.22738
30.05	-0.277868	-0.227187
30.1	-0.277629	-0.227166
30.15	-0.277618	-0.226952
30.2	-0.27778	-0.226824
30.25	-0.277567	-0.22693
30.3	-0.277465	-0.226874
30.35	-0.277498	-0.226768
30.4	-0.277472	-0.226658
30.45	-0.277228	-0.226557
30.5	-0.276876	-0.226529
30.55	-0.276813	-0.22649
30.6	-0.276842	-0.226413
30.65	-0.276502	-0.226256
30.7	-0.276122	-0.226149
30.75	-0.276228	-0.226122
30.8	-0.276406	-0.226102
30.85	-0.276374	-0.225948
30.9	-0.276667	-0.225908
30.95	-0.276802	-0.225869
31	-0.276634	-0.22578
31.05	-0.276545	-0.225759
31.1	-0.27668	-0.225724
31.15	-0.276685	-0.225721
31.2	-0.27688	-0.225685
31.25	-0.276964	-0.225626
31.3	-0.276867	-0.225489
31.35	-0.276892	-0.225514
31.4	-0.276724	-0.225452
31.45	-0.27698	-0.225358
31.5	-0.276932	-0.225331
31.55	-0.276861	-0.225331
31.6	-0.276648	-0.22533
31.65	-0.276192	-0.225331
31.7	-0.2763	-0.225251
31.75	-0.276558	-0.225209
31.8	-0.276586	-0.225155
31.85	-0.276387	-0.225053
31.9	-0.27589	-0.225061
31.95	-0.276103	-0.225105
32	-0.276281	-0.225062
32.05	-0.276242	-0.225072
32.1	-0.275914	-0.225102
32.15	-0.275691	-0.225124
32.2	-0.275803	-0.225012
32.25	-0.275776	-0.224905
32.3	-0.275792	-0.224873
32.35	-0.275586	-0.22478
32.4	-0.275696	-0.224761
32.45	-0.275761	-0.223845
32.5	-0.275844	-0.224416
32.55	-0.276044	-0.224605
32.6	-0.275879	-0.224734
32.65	-0.275796	-0.224733
32.7	-0.275819	-0.224757
32.75	-0.275759	-0.224698
32.8	-0.275815	-0.224668
32.85	-0.275875	-0.224644
32.9	-0.275681	-0.224737
32.95	-0.275715	-0.224721
33	-0.276413	-0.2247
33.05	-0.276654	-0.224672
33.1	-0.276445	-0.224653
33.15	-0.276467	-0.224692
33.2	-0.276658	-0.224675
33.25	-0.276873	-0.224708
33.3	-0.277048	-0.224775
33.35	-0.27698	-0.224819
33.4	-0.276413	-0.224907
33.45	-0.276069	-0.224867
33.5	-0.276286	-0.224843
33.55	-0.276153	-0.224675
33.6	-0.276216	-0.224805
33.65	-0.276038	-0.224887
33.7	-0.276225	-0.224939
33.75	-0.276373	-0.22497
33.8	-0.276402	-0.225081
33.85	-0.276522	-0.225138
33.9	-0.276384	-0.225053
33.95	-0.27613	-0.225122
34	-0.275948	-0.225286
34.05	-0.27591	-0.225202
34.1	-0.276118	-0.22518
34.15	-0.276311	-0.225143
34.2	-0.276201	-0.225236
34.25	-0.276219	-0.225216
34.3	-0.2761	-0.225148
34.35	-0.27595	-0.225162
34.4	-0.275953	-0.225169
34.45	-0.276094	-0.225212
34.5	-0.275983	-0.22514
34.55	-0.275901	-0.225106
34.6	-0.275744	-0.225217
34.65	-0.275692	-0.225292
34.7	-0.275768	-0.225337
34.75	-0.27573	-0.225419
34.8	-0.275445	-0.225453
34.85	-0.275124	-0.225507
34.9	-0.275301	-0.225596
34.95	-0.275148	-0.225658
35	-0.275045	-0.225697
35.05	-0.275022	-0.225725
35.1	-0.274945	-0.22569
35.15	-0.274935	-0.2257
35.2	-0.274826	-0.225728
35.25	-0.274585	-0.225845
35.3	-0.274605	-0.225896
35.35	-0.274902	-0.225858
35.4	-0.274657	-0.225862
35.45	-0.27439	-0.225926
35.5	-0.274742	-0.22599
35.55	-0.274663	-0.226043
35.6	-0.27474	-0.226165
35.65	-0.274767	-0.226159
35.7	-0.274756	-0.226139
35.75	-0.274837	-0.226205
35.8	-0.275009	-0.226228
35.85	-0.2749	-0.226267
35.9	-0.274993	-0.226229
35.95	-0.274955	-0.226214
36	-0.275253	-0.226153
36.05	-0.275331	-0.226151
36.1	-0.275041	-0.2262
36.15	-0.274972	-0.226285
36.2	-0.274732	-0.226387
36.25	-0.274555	-0.226379
36.3	-0.274179	-0.226443
36.35	-0.274088	-0.226485
36.4	-0.274163	-0.226488
36.45	-0.274229	-0.226611
36.5	-0.274266	-0.22662
36.55	-0.274227	-0.22656
36.6	-0.274415	-0.226562
36.65	-0.274534	-0.226585
36.7	-0.274401	-0.226519
36.75	-0.274356	-0.226584
36.8	-0.274101	-0.226506
36.85	-0.274042	-0.226509
36.9	-0.274401	-0.22653
36.95	-0.274661	-0.226438
37	-0.27457	-0.226418
37.05	-0.274541	-0.226496
37.1	-0.27425	-0.226444
37.15	-0.274247	-0.226384
37.2	-0.27427	-0.226334
37.25	-0.273962	-0.226263
37.3	-0.273646	-0.226181
37.35	-0.273398	-0.226111
37.4	-0.273524	-0.226041
37.45	-0.273788	-0.226016
37.5	-0.273702	-0.22594
37.55	-0.273658	-0.225833
37.6	-0.273622	-0.225798
37.65	-0.273679	-0.225742
37.7	-0.273642	-0.225709
37.75	-0.273879	-0.225663
37.8	-0.273919	-0.225694
37.85	-0.273752	-0.225658
37.9	-0.273311	-0.225576
37.95	-0.273145	-0.225547
38	-0.273245	-0.225491
38.05	-0.273412	-0.225422
38.1	-0.273377	-0.225406
38.15	-0.273356	-0.225343
38.2	-0.273306	-0.225173
38.25	-0.273529	-0.225103
38.3	-0.273941	-0.225617
38.35	-0.273307	-0.22602
38.4	-0.272351	-0.224319
38.45	-0.273395	-0.224918
38.5	-0.273579	-0.224906
38.55	-0.273475	-0.224802
38.6	-0.273339	-0.224808
38.65	-0.273159	-0.224781
38.7	-0.27319	-0.224732
38.75	-0.273244	-0.224703
38.8	-0.273019	-0.224636
38.85	-0.272989	-0.224565
38.9	-0.273101	-0.224566
38.95	-0.273131	-0.224611
39	-0.272737	-0.224567
39.05	-0.272877	-0.224645
39.1	-0.272973	-0.224594
39.15	-0.272757	-0.224686
39.2	-0.272716	-0.224532
39.25	-0.272761	-0.224525
39.3	-0.272716	-0.224458
39.35	-0.272781	-0.224362
39.4	-0.272737	-0.22437
39.45	-0.27268	-0.224401
39.5	-0.27252	-0.224382
39.55	-0.272347	-0.224408
39.6	-0.272244	-0.224489
39.65	-0.272412	-0.224463
39.7	-0.272663	-0.224417
39.75	-0.272703	-0.224454
39.8	-0.272667	-0.224515
39.85	-0.272807	-0.224432
39.9	-0.272612	-0.224442
39.95	-0.272562	-0.224415
40	-0.272746	-0.224362
40.05	-0.272912	-0.224386
40.1	-0.272873	-0.224337
40.15	-0.272812	-0.224319
40.2	-0.272744	-0.224386
40.25	-0.273089	-0.224428
40.3	-0.273157	-0.224402
40.35	-0.273176	-0.224351
40.4	-0.273108	-0.224326
40.45	-0.273077	-0.224422
40.5	-0.272851	-0.224408
40.55	-0.273046	-0.224284
40.6	-0.273192	-0.224229
40.65	-0.272741	-0.224219
40.7	-0.272878	-0.224185
40.75	-0.272806	-0.224186
40.8	-0.27297	-0.224331
40.85	-0.273238	-0.22442
40.9	-0.27325	-0.224399
40.95	-0.272916	-0.224395
41	-0.272832	-0.224337
41.05	-0.272834	-0.224267
41.1	-0.272713	-0.224199
41.15	-0.272959	-0.224185
41.2	-0.272842	-0.224125
41.25	-0.272763	-0.224181
41.3	-0.272732	-0.224307
41.35	-0.273005	-0.224276
41.4	-0.273214	-0.224231
41.45	-0.273102	-0.224289
41.5	-0.2726	-0.224259
41.55	-0.272738	-0.224296
41.6	-0.273011	-0.224228
41.65	-0.273138	-0.224174
41.7	-0.273176	-0.224207
41.75	-0.272932	-0.224243
41.8	-0.272689	-0.224313
41.85	-0.273001	-0.224262
41.9	-0.273017	-0.224237
41.95	-0.272967	-0.2242
42	-0.272762	-0.224215
42.05	-0.272722	-0.224241
42.1	-0.272709	-0.224196
42.15	-0.272821	-0.224207
42.2	-0.27295	-0.224223
42.25	-0.273171	-0.224243
42.3	-0.273215	-0.224276
42.35	-0.27318	-0.224308
42.4	-0.273254	-0.224354
42.45	-0.273624	-0.224426
42.5	-0.273596	-0.224433
42.55	-0.273631	-0.224426
42.6	-0.2741	-0.224371
42.65	-0.274527	-0.22434
42.7	-0.274734	-0.224331
42.75	-0.274999	-0.224309
42.8	-0.275526	-0.224401
42.85	-0.276184	-0.224362
42.9	-0.276589	-0.22431
42.95	-0.276903	-0.224317
43	-0.27727	-0.224304
43.05	-0.277601	-0.224284
43.1	-0.277782	-0.224373
43.15	-0.277907	-0.22439
43.2	-0.278579	-0.224383
43.25	-0.279185	-0.224319
43.3	-0.279398	-0.224398
43.35	-0.279877	-0.224489
43.4	-0.280302	-0.224439
43.45	-0.280727	-0.224358
43.5	-0.281386	-0.224343
43.55	-0.282227	-0.224356
43.6	-0.282713	-0.224428
43.65	-0.283081	-0.224544
43.7	-0.283615	-0.22447
43.75	-0.284107	-0.224526
43.8	-0.284405	-0.224596
43.85	-0.284763	-0.224619
43.9	-0.285255	-0.224644
43.95	-0.285694	-0.224801
44	-0.286264	-0.224824
44.05	-0.28668	-0.224775
44.1	-0.28707	-0.224781
44.15	-0.287395	-0.224821
44.2	-0.287813	-0.224927
44.25	-0.288463	-0.224879
44.3	-0.288617	-0.224864
44.35	-0.288895	-0.224882
44.4	-0.289222	-0.224883
44.45	-0.290034	-0.224916
44.5	-0.290615	-0.224869
44.55	-0.290993	-0.224849
44.6	-0.291585	-0.224842
44.65	-0.291986	-0.224924
44.7	-0.29217	-0.224921
44.75	-0.292379	-0.225026
44.8	-0.29263	-0.225074
44.85	-0.293059	-0.225071
44.9	-0.293646	-0.225133
44.95	-0.294019	-0.225206
45	-0.294523	-0.225356
45.05	-0.294928	-0.225409
45.1	-0.295578	-0.225466
45.15	-0.296174	-0.225534
45.2	-0.296857	-0.225522
45.25	-0.297006	-0.225512
45.3	-0.297307	-0.225562
45.35	-0.297749	-0.225687
45.4	-0.298654	-0.225806
45.45	-0.298968	-0.226027
45.5	-0.299156	-0.226048
45.55	-0.29981	-0.226047
45.6	-0.300052	-0.226226
45.65	-0.300473	-0.226329
45.7	-0.300677	-0.226226
45.75	-0.301059	-0.226241
45.8	-0.301587	-0.226376
45.85	-0.302044	-0.226569
45.9	-0.302548	-0.226765
45.95	-0.302894	-0.226906
46	-0.303408	-0.22702
46.05	-0.304026	-0.227084
46.1	-0.304769	-0.227096
46.15	-0.305025	-0.227263
46.2	-0.305368	-0.227468
46.25	-0.305733	-0.227555
46.3	-0.305846	-0.227683
46.35	-0.306359	-0.227782
46.4	-0.306812	-0.227961
46.45	-0.307192	-0.228125
46.5	-0.307527	-0.228233
46.55	-0.307829	-0.228499
46.6	-0.308043	-0.228712
46.65	-0.308592	-0.228797
46.7	-0.309064	-0.228814
46.75	-0.309645	-0.229077
46.8	-0.310464	-0.229206
46.85	-0.310675	-0.229375
46.9	-0.310948	-0.229558
46.95	-0.311635	-0.229791
47	-0.311983	-0.230113
47.05	-0.312629	-0.230365
47.1	-0.313153	-0.230581
47.15	-0.313557	-0.230942
47.2	-0.314015	-0.231218
47.25	-0.314479	-0.231359
47.3	-0.314786	-0.231523
47.35	-0.315041	-0.231752
47.4	-0.315526	-0.231935
47.45	-0.315896	-0.232147
47.5	-0.316392	-0.232399
47.55	-0.316872	-0.232738
47.6	-0.317149	-0.232892
47.65	-0.317565	-0.233125
47.7	-0.318393	-0.233395
47.75	-0.319046	-0.233565
47.8	-0.319627	-0.233753
47.85	-0.319946	-0.234116
47.9	-0.320078	-0.234469
47.95	-0.320403	-0.234705
48	-0.320916	-0.234894
48.05	-0.321211	-0.235158
48.1	-0.32163	-0.235468
48.15	-0.32183	-0.235703
48.2	-0.322157	-0.235988
48.25	-0.322724	-0.236265
48.3	-0.32357	-0.236698
48.35	-0.323913	-0.237007
48.4	-0.323717	-0.237258
48.45	-0.323728	-0.237556
48.5	-0.32399	-0.237802
48.55	-0.324389	-0.238088
48.6	-0.324697	-0.238344
48.65	-0.324889	-0.238534
48.7	-0.325317	-0.238861
48.75	-0.326027	-0.239196
48.8	-0.32627	-0.239486
48.85	-0.32657	-0.239763
48.9	-0.326943	-0.240097
48.95	-0.327316	-0.240385
49	-0.327778	-0.240617
49.05	-0.327994	-0.240838
49.1	-0.328103	-0.241099
49.15	-0.328062	-0.241468
49.2	-0.328255	-0.241788
49.25	-0.328732	-0.242029
49.3	-0.329155	-0.242322
49.35	-0.329454	-0.242661
49.4	-0.329957	-0.243024
49.45	-0.330413	-0.24345
49.5	-0.330481	-0.243755
49.55	-0.330637	-0.243968
49.6	-0.331108	-0.244267
49.65	-0.331466	-0.244595
49.7	-0.331969	-0.244924
49.75	-0.332149	-0.245232
49.8	-0.332643	-0.245476
49.85	-0.333205	-0.245801
49.9	-0.333498	-0.246177
49.95	-0.333777	-0.246528
50	-0.334245	-0.246763
50.05	-0.334444	-0.247175
50.1	-0.334458	-0.247555
50.15	-0.335113	-0.247907
50.2	-0.335464	-0.248313
50.25	-0.3355	-0.248579
50.3	-0.335817	-0.248937
50.35	-0.336182	-0.249268
50.4	-0.336565	-0.249621
50.45	-0.336602	-0.25011
50.5	-0.336746	-0.250573
50.55	-0.337246	-0.25103
50.6	-0.337405	-0.25145
50.65	-0.337616	-0.251904
50.7	-0.337954	-0.252324
50.75	-0.338336	-0.252656
50.8	-0.338646	-0.252931
50.85	-0.339183	-0.253332
50.9	-0.339361	-0.253867
50.95	-0.339283	-0.254207
51	-0.3394	-0.254607
51.05	-0.339399	-0.254985
51.1	-0.339549	-0.255403
51.15	-0.339799	-0.255845
51.2	-0.340441	-0.256336
51.25	-0.340705	-0.256815
51.3	-0.340749	-0.257204
51.35	-0.34068	-0.257539
51.4	-0.340755	-0.257866
51.45	-0.340922	-0.258249
51.5	-0.341115	-0.25864
51.55	-0.341568	-0.25893
51.6	-0.341863	-0.259345
51.65	-0.341879	-0.259806
51.7	-0.342094	-0.260256
51.75	-0.342445	-0.260694
51.8	-0.342575	-0.261044
51.85	-0.342989	-0.261502
51.9	-0.34341	-0.261902
51.95	-0.343505	-0.262292
52	-0.343882	-0.262782
52.05	-0.344162	-0.263023
52.1	-0.344122	-0.263363
52.15	-0.344079	-0.263868
52.2	-0.344302	-0.264278
52.25	-0.34457	-0.264665
52.3	-0.344668	-0.265117
52.35	-0.345126	-0.265473
52.4	-0.345504	-0.265852
52.45	-0.345899	-0.26633
52.5	-0.34607	-0.266692
52.55	-0.345969	-0.267114
52.6	-0.346196	-0.267523
52.65	-0.346628	-0.2679
52.7	-0.346882	-0.268249
52.75	-0.347151	-0.268512
52.8	-0.34679	-0.268841
52.85	-0.34652	-0.269386
52.9	-0.34705	-0.269763
52.95	-0.347392	-0.270174
53	-0.347577	-0.270516
53.05	-0.347326	-0.270762
53.1	-0.347381	-0.271234
53.15	-0.347738	-0.271608
53.2	-0.348227	-0.272012
53.25	-0.348412	-0.272313
53.3	-0.348137	-0.272569
53.35	-0.348139	-0.27284
53.4	-0.348519	-0.27323
53.45	-0.348577	-0.273536
53.5	-0.348905	-0.274005
53.55	-0.348879	-0.27427
53.6	-0.348857	-0.274591
53.65	-0.34909	-0.274955
53.7	-0.349227	-0.275381
53.75	-0.349556	-0.275674
53.8	-0.34966	-0.275972
53.85	-0.349781	-0.276305
53.9	-0.349682	-0.276649
53.95	-0.349565	-0.276971
54	-0.34954	-0.277364
54.05	-0.349708	-0.277613
54.1	-0.349899	-0.277842
54.15	-0.35008	-0.278151
54.2	-0.350029	-0.278364
54.25	-0.350044	-0.278648
54.3	-0.350139	-0.279048
54.35	-0.350047	-0.279334
54.4	-0.350222	-0.279735
54.45	-0.350359	-0.280035
54.5	-0.350519	-0.280399
54.55	-0.350988	-0.280768
54.6	-0.351141	-0.281199
54.65	-0.351325	-0.281487
54.7	-0.351482	-0.281707
54.75	-0.351471	-0.282044
54.8	-0.351395	-0.282322
54.85	-0.351339	-0.282573
54.9	-0.351309	-0.282886
54.95	-0.351398	-0.283111
55	-0.351538	-0.283502
55.05	-0.351519	-0.283908
55.1	-0.351798	-0.28422
55.15	-0.352014	-0.284583
55.2	-0.352077	-0.284917
55.25	-0.352059	-0.285294
55.3	-0.352222	-0.285492
55.35	-0.352689	-0.285703
55.4	-0.352951	-0.285879
55.45	-0.352886	-0.286085
55.5	-0.352702	-0.286278
55.55	-0.352958	-0.286562
55.6	-0.352912	-0.286859
55.65	-0.353092	-0.286997
55.7	-0.352981	-0.287247
55.75	-0.35334	-0.287495
55.8	-0.353603	-0.287836
55.85	-0.35354	-0.288313
55.9	-0.353745	-0.288659
55.95	-0.353419	-0.288962
56	-0.353174	-0.289206
56.05	-0.353635	-0.289366
56.1	-0.353679	-0.289513
56.15	-0.353696	-0.289732
56.2	-0.353743	-0.290157
56.25	-0.353556	-0.290502
56.3	-0.353413	-0.290803
56.35	-0.353574	-0.291118
56.4	-0.35361	-0.291348
56.45	-0.353479	-0.291582
56.5	-0.35351	-0.291808
56.55	-0.353567	-0.292079
56.6	-0.353676	-0.292445
56.65	-0.353718	-0.292718
56.7	-0.35337	-0.292847
56.75	-0.353316	-0.292963
56.8	-0.35331	-0.293232
56.85	-0.353684	-0.293519
56.9	-0.353535	-0.293748
56.95	-0.353209	-0.29399
57	-0.353167	-0.294252
57.05	-0.352792	-0.294544
57.1	-0.352711	-0.294703
57.15	-0.352955	-0.294815
57.2	-0.353084	-0.294942
57.25	-0.353037	-0.295077
57.3	-0.353246	-0.295233
57.35	-0.353471	-0.295521
57.4	-0.353284	-0.2958
57.45	-0.352987	-0.29597
57.5	-0.35277	-0.296151
57.55	-0.353094	-0.296437
57.6	-0.353453	-0.296699
57.65	-0.353586	-0.296891
57.7	-0.353555	-0.2969
57.75	-0.353848	-0.297094
57.8	-0.353853	-0.297183
57.85	-0.353391	-0.297301
57.9	-0.353602	-0.29751
57.95	-0.35375	-0.297705
58	-0.353736	-0.297942
58.05	-0.354056	-0.298038
58.1	-0.354329	-0.298243
58.15	-0.354418	-0.298405
58.2	-0.354176	-0.298492
58.25	-0.354009	-0.2987
58.3	-0.354457	-0.299183
58.35	-0.353246	-0.297076
58.4	-0.353359	-0.297844
58.45	-0.354054	-0.29883
58.5	-0.354262	-0.299104
58.55	-0.354332	-0.299239
58.6	-0.354103	-0.299316
58.65	-0.354063	-0.299552
58.7	-0.353913	-0.299772
58.75	-0.354277	-0.299989
58.8	-0.354212	-0.300074
58.85	-0.354273	-0.300176
58.9	-0.354316	-0.300312
58.95	-0.354664	-0.300346
59	-0.354647	-0.300505
59.05	-0.354531	-0.300548
59.1	-0.35474	-0.300645
59.15	-0.354584	-0.300707
59.2	-0.354354	-0.300872
59.25	-0.354659	-0.301076
59.3	-0.354848	-0.301244
59.35	-0.35447	-0.301205
59.4	-0.35451	-0.301249
59.45	-0.354645	-0.301334
59.5	-0.354488	-0.301421
59.55	-0.354824	-0.301542
59.6	-0.35483	-0.301719
59.65	-0.354623	-0.301738
59.7	-0.354278	-0.301981
59.75	-0.354535	-0.301971
59.8	-0.355016	-0.302014
59.85	-0.354811	-0.302097
59.9	-0.354717	-0.302296
59.95	-0.354483	-0.302397
60	-0.35426	-0.302516
60.05	-0.354401	-0.302688
60.1	-0.354305	-0.302738
60.15	-0.35453	-0.302696
60.2	-0.354819	-0.30269
60.25	-0.35487	-0.302669
60.3	-0.354834	-0.302696
60.35	-0.354761	-0.302877
60.4	-0.354629	-0.302993
60.45	-0.354695	-0.303222
60.5	-0.354624	-0.303265
60.55	-0.354532	-0.303486
60.6	-0.354549	-0.303646
60.65	-0.354588	-0.303714
60.7	-0.35462	-0.303724
60.75	-0.354635	-0.303824
60.8	-0.354588	-0.303987
60.85	-0.35461	-0.304164
60.9	-0.354644	-0.30422
60.95	-0.354358	-0.304382
61	-0.354259	-0.304516
61.05	-0.354204	-0.304725
61.1	-0.354448	-0.304791
61.15	-0.354645	-0.304862
61.2	-0.354523	-0.305042
61.25	-0.354625	-0.305022
61.3	-0.354593	-0.30506
61.35	-0.354842	-0.305196
61.4	-0.354582	-0.305378
61.45	-0.354494	-0.305461
61.5	-0.35449	-0.305581
61.55	-0.354479	-0.305688
61.6	-0.354009	-0.305717
61.65	-0.353922	-0.305668
61.7	-0.354085	-0.305655
61.75	-0.354263	-0.305764
61.8	-0.354171	-0.305887
61.85	-0.354257	-0.306001
61.9	-0.353892	-0.306124
61.95	-0.353708	-0.306208
62	-0.353491	-0.30617
62.05	-0.353613	-0.30634
62.1	-0.353318	-0.306484
62.15	-0.353508	-0.306465
62.2	-0.353509	-0.306493
62.25	-0.353298	-0.306577
62.3	-0.353225	-0.306591
62.35	-0.353401	-0.30655
62.4	-0.353466	-0.306672
62.45	-0.353116	-0.306753
62.5	-0.35276	-0.306728
62.55	-0.352336	-0.306867
62.6	-0.352244	-0.306888
62.65	-0.352338	-0.30692
62.7	-0.352412	-0.306945
62.75	-0.352589	-0.306958
62.8	-0.352337	-0.307001
62.85	-0.352339	-0.307008
62.9	-0.352266	-0.306967
62.95	-0.351905	-0.30694
63	-0.351921	-0.306926
63.05	-0.352134	-0.306874
63.1	-0.351963	-0.306913
63.15	-0.351692	-0.30702
63.2	-0.351575	-0.307068
63.25	-0.351153	-0.307136
63.3	-0.350737	-0.307079
63.35	-0.350693	-0.307063
63.4	-0.35053	-0.307092
63.45	-0.350346	-0.306956
63.5	-0.349771	-0.306988
63.55	-0.349488	-0.30698
63.6	-0.349086	-0.306885
63.65	-0.348822	-0.306793
63.7	-0.348529	-0.306799
63.75	-0.348279	-0.306921
63.8	-0.348308	-0.306925
63.85	-0.348122	-0.306895
63.9	-0.347687	-0.306931
63.95	-0.347339	-0.306915
64	-0.34658	-0.306825
64.05	-0.346324	-0.306862
64.1	-0.345967	-0.306725
64.15	-0.345538	-0.306556
64.2	-0.345472	-0.30668
64.25	-0.344905	-0.306728
64.3	-0.344474	-0.306864
64.35	-0.34401	-0.306911
64.4	-0.343292	-0.306739
64.45	-0.342927	-0.306662
64.5	-0.342614	-0.306603
64.55	-0.342323	-0.306617
64.6	-0.34214	-0.306577
64.65	-0.34204	-0.306569
64.7	-0.341368	-0.306404
64.75	-0.340733	-0.306383
64.8	-0.340283	-0.3064
64.85	-0.339951	-0.306418
64.9	-0.339685	-0.306345
64.95	-0.339207	-0.306259
65	-0.338775	-0.306081
65.05	-0.338209	-0.305988
65.1	-0.337643	-0.305919
65.15	-0.336827	-0.305817
65.2	-0.336059	-0.305727
65.25	-0.335569	-0.305626
65.3	-0.335324	-0.305394
65.35	-0.334602	-0.305269
65.4	-0.334055	-0.305075
65.45	-0.333769	-0.304903
65.5	-0.333413	-0.304644
65.55	-0.332879	-0.304444
65.6	-0.332168	-0.304172
65.65	-0.331742	-0.303775
65.7	-0.331192	-0.303509
65.75	-0.330435	-0.303156
65.8	-0.329791	-0.302761
65.85	-0.329603	-0.30238
65.9	-0.329256	-0.302072
65.95	-0.328702	-0.301696
66	-0.328068	-0.301268
66.05	-0.327662	-0.300635
66.1	-0.327156	-0.300045
66.15	-0.32658	-0.299567
66.2	-0.326506	-0.299006
66.25	-0.325978	-0.298346
66.3	-0.325515	-0.297829
66.35	-0.324949	-0.29722
66.4	-0.324224	-0.296485
66.45	-0.323803	-0.295797
66.5	-0.323219	-0.295081
66.55	-0.322669	-0.294223
66.6	-0.322465	-0.293392
66.65	-0.321853	-0.292671
66.7	-0.321381	-0.29193
66.75	-0.320856	-0.291016
66.8	-0.320453	-0.290208
66.85	-0.320066	-0.289239
66.9	-0.319241	-0.288438
66.95	-0.318906	-0.287518
67	-0.318493	-0.28661
67.05	-0.31786	-0.285659
67.1	-0.317067	-0.284733
67.15	-0.316426	-0.283869
67.2	-0.315891	-0.282792
67.25	-0.315599	-0.282066
67.3	-0.314793	-0.281194
67.35	-0.314358	-0.280191
67.4	-0.313907	-0.27924
67.45	-0.313513	-0.278245
67.5	-0.313311	-0.277252
67.55	-0.312869	-0.276424
67.6	-0.312512	-0.275513
67.65	-0.312192	-0.274485
67.7	-0.311519	-0.273477
67.75	-0.310834	-0.272582
67.8	-0.310381	-0.271673
67.85	-0.309895	-0.270826
67.9	-0.309218	-0.269983
67.95	-0.308991	-0.269071
68	-0.308686	-0.268106
68.05	-0.308239	-0.267332
68.1	-0.307785	-0.266586
68.15	-0.307091	-0.265567
68.2	-0.306546	-0.264566
68.25	-0.305947	-0.263625
68.3	-0.305736	-0.262826
68.35	-0.305414	-0.261952
68.4	-0.305042	-0.261096
68.45	-0.304267	-0.260454
68.5	-0.30356	-0.259695
68.55	-0.303255	-0.25876
68.6	-0.30322	-0.257924
68.65	-0.302854	-0.257104
68.7	-0.302606	-0.256285
68.75	-0.302209	-0.255497
68.8	-0.301572	-0.254783
68.85	-0.300699	-0.254084
68.9	-0.300187	-0.253443
68.95	-0.299809	-0.252776
69	-0.299788	-0.252034
69.05	-0.29947	-0.251388
69.1	-0.298802	-0.250724
69.15	-0.298291	-0.249929
69.2	-0.297865	-0.249279
69.25	-0.297545	-0.24863
69.3	-0.297196	-0.248037
69.35	-0.296882	-0.247454
69.4	-0.296343	-0.246669
69.45	-0.296156	-0.246063
69.5	-0.295987	-0.245195
69.55	-0.29573	-0.244692
69.6	-0.295806	-0.244256
69.65	-0.295431	-0.243651
69.7	-0.294808	-0.242981
69.75	-0.294413	-0.242518
69.8	-0.293942	-0.241954
69.85	-0.293358	-0.241374
69.9	-0.293116	-0.240886
69.95	-0.292688	-0.240359
70	-0.292243	-0.239742
70.05	-0.29184	-0.239264
70.1	-0.291199	-0.23884
70.15	-0.290873	-0.23834
70.2	-0.290618	-0.237764
70.25	-0.289916	-0.237245
70.3	-0.289331	-0.236714
70.35	-0.28902	-0.236228
70.4	-0.288757	-0.235774
70.45	-0.288634	-0.235352
70.5	-0.28829	-0.234983
70.55	-0.287789	-0.234615
70.6	-0.287302	-0.234166
70.65	-0.286916	-0.233787
70.7	-0.286392	-0.233482
70.75	-0.285772	-0.233068
70.8	-0.285383	-0.232645
70.85	-0.285215	-0.232309
70.9	-0.285107	-0.231751
70.95	-0.28458	-0.231253
71	-0.284171	-0.230952
71.05	-0.283895	-0.23049
71.1	-0.283212	-0.230051
71.15	-0.282858	-0.22978
71.2	-0.282314	-0.229368
71.25	-0.281882	-0.22901
71.3	-0.281494	-0.228672
71.35	-0.281387	-0.228286
71.4	-0.280951	-0.227907
71.45	-0.280468	-0.227627
71.5	-0.279861	-0.227295
71.55	-0.279534	-0.226922
71.6	-0.27913	-0.22661
71.65	-0.27909	-0.226282
71.7	-0.278814	-0.225992
71.75	-0.278547	-0.225575
71.8	-0.27818	-0.225304
71.85	-0.27791	-0.225043
71.9	-0.277481	-0.224774
71.95	-0.277031	-0.224491
72	-0.276678	-0.224271
72.05	-0.276248	-0.223934
72.1	-0.275755	-0.223895
72.15	-0.275087	-0.223573
72.2	-0.274646	-0.223054
72.25	-0.274514	-0.222582
72.3	-0.274311	-0.222442
72.35	-0.273839	-0.222242
72.4	-0.27349	-0.222096
72.45	-0.273333	-0.221875
72.5	-0.273278	-0.221578
72.55	-0.272908	-0.221461
72.6	-0.272537	-0.221296
72.65	-0.272519	-0.220982
72.7	-0.272054	-0.220695
72.75	-0.271822	-0.220384
72.8	-0.271668	-0.220081
72.85	-0.27113	-0.219917
72.9	-0.270607	-0.219675
72.95	-0.270315	-0.219498
73	-0.269956	-0.219316
73.05	-0.26953	-0.219153
73.1	-0.269479	-0.219207
73.15	-0.268796	-0.218696
73.2	-0.26833	-0.218445
73.25	-0.268127	-0.218248
73.3	-0.267943	-0.218122
73.35	-0.267737	-0.217704
73.4	-0.267261	-0.217402
73.45	-0.266775	-0.217353
73.5	-0.266616	-0.217011
73.55	-0.266342	-0.21684
73.6	-0.266124	-0.216777
73.65	-0.266001	-0.216703
73.7	-0.265931	-0.216472
73.75	-0.265605	-0.216318
73.8	-0.264995	-0.216151
73.85	-0.264839	-0.215937
73.9	-0.264748	-0.215489
73.95	-0.264305	-0.215301
74	-0.264243	-0.214924
74.05	-0.264104	-0.214561
74.1	-0.263514	-0.214429
74.15	-0.26325	-0.214442
74.2	-0.263252	-0.214369
74.25	-0.263097	-0.214143
74.3	-0.262627	-0.213929
74.35	-0.262563	-0.213833
74.4	-0.262321	-0.213758
74.45	-0.262017	-0.213587
74.5	-0.261764	-0.212917
74.55	-0.261283	-0.212502
74.6	-0.260907	-0.212269
74.65	-0.260791	-0.212087
74.7	-0.260461	-0.212176
74.75	-0.260148	-0.212062
74.8	-0.259891	-0.211928
74.85	-0.259753	-0.211856
74.9	-0.259757	-0.21169
74.95	-0.259786	-0.211474
75	-0.259531	-0.211315
75.05	-0.259159	-0.211141
75.1	-0.25907	-0.210962
75.15	-0.258745	-0.210881
75.2	-0.258791	-0.210756
75.25	-0.258665	-0.210623
75.3	-0.258248	-0.210572
75.35	-0.258209	-0.210184
75.4	-0.258216	-0.210007
75.45	-0.257898	-0.209979
75.5	-0.257614	-0.209787
75.55	-0.257379	-0.209444
75.6	-0.257224	-0.20938
75.65	-0.257247	-0.209791
75.7	-0.257129	-0.209552
75.75	-0.257081	-0.208957
75.8	-0.256722	-0.208785
75.85	-0.256301	-0.20876
75.9	-0.256171	-0.208679
75.95	-0.256402	-0.208689
76	-0.256254	-0.208529
76.05	-0.256173	-0.208345
76.1	-0.256003	-0.208107
76.15	-0.255987	-0.207928
76.2	-0.255978	-0.207852
76.25	-0.255708	-0.207646
76.3	-0.255701	-0.207518
76.35	-0.255709	-0.20748
76.4	-0.255282	-0.207269
76.45	-0.255424	-0.207035
76.5	-0.255216	-0.206911
76.55	-0.255117	-0.2068
76.6	-0.254766	-0.20664
76.65	-0.254506	-0.206576
76.7	-0.254324	-0.206482
76.75	-0.254219	-0.20648
76.8	-0.254182	-0.206335
76.85	-0.254098	-0.206207
76.9	-0.253961	-0.20607
76.95	-0.253324	-0.205935
77	-0.253023	-0.205853
77.05	-0.252895	-0.205822
77.1	-0.252645	-0.205695
77.15	-0.252473	-0.205633
77.2	-0.252346	-0.205635
77.25	-0.252477	-0.205537
77.3	-0.252355	-0.205302
77.35	-0.252254	-0.205204
77.4	-0.252062	-0.205047
77.45	-0.251714	-0.204875
77.5	-0.251926	-0.20484
77.55	-0.252242	-0.204652
77.6	-0.251985	-0.204579
77.65	-0.251732	-0.204441
77.7	-0.25158	-0.204344
77.75	-0.251673	-0.204146
77.8	-0.251863	-0.204008
77.85	-0.251732	-0.203925
77.9	-0.251123	-0.203813
77.95	-0.250899	-0.203744
78	-0.250632	-0.203645
78.05	-0.250414	-0.20348
78.1	-0.25047	-0.203406
78.15	-0.25059	-0.203432
78.2	-0.250705	-0.203316
78.25	-0.250437	-0.203235
78.3	-0.250477	-0.20313
78.35	-0.250469	-0.203051
78.4	-0.250534	-0.202921
78.45	-0.250354	-0.202874
78.5	-0.250052	-0.202845
78.55	-0.250088	-0.202707
78.6	-0.250214	-0.202533
78.65	-0.250178	-0.202419
78.7	-0.249993	-0.202291
78.75	-0.249622	-0.202245
78.8	-0.249517	-0.202235
78.85	-0.249444	-0.202146
78.9	-0.249501	-0.202045
78.95	-0.249522	-0.20198
79	-0.249259	-0.201906
79.05	-0.24919	-0.201745
79.1	-0.248914	-0.201617
79.15	-0.249009	-0.2015
79.2	-0.249071	-0.201458
79.25	-0.249006	-0.201451
79.3	-0.24884	-0.201409
79.35	-0.24849	-0.201287
79.4	-0.248656	-0.201222
79.45	-0.248637	-0.201045
79.5	-0.249002	-0.200972
79.55	-0.249309	-0.200836
79.6	-0.249288	-0.200703
79.65	-0.249119	-0.20056
79.7	-0.249271	-0.200465
79.75	-0.249402	-0.200411
79.8	-0.249522	-0.200374
79.85	-0.249577	-0.20036
79.9	-0.249621	-0.200337
79.95	-0.249179	-0.200208
80	-0.249226	-0.20006
80.05	-0.249146	-0.199943
80.1	-0.249163	-0.199922
80.15	-0.249211	-0.199892
80.2	-0.249244	-0.199804
80.25	-0.249588	-0.199607
80.3	-0.249755	-0.199572
80.35	-0.249398	-0.199507
80.4	-0.249227	-0.199486
80.45	-0.24902	-0.199451
80.5	-0.249157	-0.199413
80.55	-0.249146	-0.199391
80.6	-0.249177	-0.199267
80.65	-0.24899	-0.199214
80.7	-0.248835	-0.199149
80.75	-0.248851	-0.199054
80.8	-0.24872	-0.198975
80.85	-0.248118	-0.198844
80.9	-0.247771	-0.198798
80.95	-0.247711	-0.198702
81	-0.248095	-0.198634
81.05	-0.248226	-0.198637
81.1	-0.248126	-0.198539
81.15	-0.24825	-0.198396
81.2	-0.248157	-0.198277
81.25	-0.248164	-0.19823
81.3	-0.248177	-0.198153
81.35	-0.248143	-0.198171
81.4	-0.248124	-0.198065
81.45	-0.248086	-0.198076
81.5	-0.247516	-0.197961
81.55	-0.247432	-0.197819
81.6	-0.247462	-0.197831
81.65	-0.247541	-0.197733
81.7	-0.247662	-0.197685
81.75	-0.247788	-0.197591
81.8	-0.247694	-0.197557
81.85	-0.247422	-0.197493
81.9	-0.247479	-0.197354
81.95	-0.247432	-0.197344
82	-0.247266	-0.197302
82.05	-0.24717	-0.197167
82.1	-0.247088	-0.197133
82.15	-0.247	-0.19711
82.2	-0.24711	-0.197029
82.25	-0.247148	-0.19702
82.3	-0.24711	-0.196991
82.35	-0.247009	-0.19691
82.4	-0.247027	-0.196812
82.45	-0.247095	-0.196788
82.5	-0.247015	-0.196659
82.55	-0.247024	-0.1966
82.6	-0.247027	-0.196501
82.65	-0.246698	-0.19645
82.7	-0.24655	-0.196442
82.75	-0.246462	-0.196427
82.8	-0.246454	-0.196354
82.85	-0.246277	-0.196376
82.9	-0.246347	-0.196271
82.95	-0.246498	-0.196172
83	-0.246304	-0.196094
83.05	-0.246247	-0.196033
83.1	-0.246357	-0.195982
83.15	-0.246665	-0.195926
83.2	-0.24643	-0.195825
83.25	-0.246494	-0.195796
83.3	-0.246573	-0.195732
83.35	-0.246317	-0.195695
83.4	-0.246486	-0.195713
83.45	-0.246938	-0.195733
83.5	-0.247047	-0.195573
83.55	-0.246851	-0.195486
83.6	-0.246804	-0.195411
83.65	-0.247003	-0.195361
83.7	-0.246521	-0.195305
83.75	-0.24627	-0.195246
83.8	-0.246034	-0.19518
83.85	-0.245934	-0.195119
83.9	-0.246056	-0.19513
83.95	-0.246146	-0.19514
84	-0.246017	-0.195102
84.05	-0.245813	-0.1951
84.1	-0.245692	-0.195
84.15	-0.245535	-0.194945
84.2	-0.245278	-0.194953
84.25	-0.245383	-0.194861
84.3	-0.246058	-0.194782
84.35	-0.246119	-0.194748
84.4	-0.245899	-0.194739
84.45	-0.245831	-0.194749
84.5	-0.245878	-0.194705
84.55	-0.24577	-0.194691
84.6	-0.245777	-0.194697
84.65	-0.245498	-0.194638
84.7	-0.24539	-0.19456
84.75	-0.245268	-0.194496
84.8	-0.245217	-0.194528
84.85	-0.245203	-0.194556
84.9	-0.245325	-0.194541
84.95	-0.244908	-0.194511
85	-0.244768	-0.194515
85.05	-0.24514	-0.19448
85.1	-0.245345	-0.194499
85.15	-0.245207	-0.194478
85.2	-0.245115	-0.194547
85.25	-0.245322	-0.194524
85.3	-0.245028	-0.194479
85.35	-0.24492	-0.194441
85.4	-0.245155	-0.194545
85.45	-0.245264	-0.194446
85.5	-0.245341	-0.194311
85.55	-0.245686	-0.194279
85.6	-0.245602	-0.194283
85.65	-0.245287	-0.194275
85.7	-0.245283	-0.194247
85.75	-0.245553	-0.19427
85.8	-0.245559	-0.194193
85.85	-0.245313	-0.194097
85.9	-0.24517	-0.194097
85.95	-0.244908	-0.194097
86	-0.244923	-0.194082
86.05	-0.245171	-0.194045
86.1	-0.245266	-0.193948
86.15	-0.244858	-0.193901
86.2	-0.244828	-0.193873
86.25	-0.244974	-0.1939
86.3	-0.244716	-0.19384
86.35	-0.244866	-0.193842
86.4	-0.244943	-0.193872
86.45	-0.244858	-0.193871
86.5	-0.245077	-0.193838
86.55	-0.244878	-0.193801
86.6	-0.244619	-0.193757
86.65	-0.244589	-0.193658
86.7	-0.244811	-0.19369
86.75	-0.244579	-0.193711
86.8	-0.244514	-0.193622
86.85	-0.244808	-0.193629
86.9	-0.244824	-0.19358
86.95	-0.244608	-0.193553
87	-0.24464	-0.193466
87.05	-0.244717	-0.193465
87.1	-0.244796	-0.193478
87.15	-0.245019	-0.193473
87.2	-0.245094	-0.19346
87.25	-0.244778	-0.193465
87.3	-0.244804	-0.193478
87.35	-0.244547	-0.193479
87.4	-0.2444	-0.193465
87.45	-0.244592	-0.193396
87.5	-0.244127	-0.193394
87.55	-0.244065	-0.193418
87.6	-0.244038	-0.193399
87.65	-0.244077	-0.193399
87.7	-0.244128	-0.193337
87.75	-0.244156	-0.193308
87.8	-0.244124	-0.193268
87.85	-0.24445	-0.193125
87.9	-0.244428	-0.193102
87.95	-0.244367	-0.193108
88	-0.244412	-0.193114
88.05	-0.244432	-0.19314
88.1	-0.244178	-0.193153
88.15	-0.244076	-0.193169
88.2	-0.244117	-0.19319
88.25	-0.244091	-0.193184
88.3	-0.244048	-0.193043
88.35	-0.243969	-0.193034
88.4	-0.243978	-0.19304
88.45	-0.243792	-0.193019
88.5	-0.243784	-0.193091
88.55	-0.243883	-0.193071
88.6	-0.243783	-0.193172
88.65	-0.243635	-0.193161
88.7	-0.243861	-0.193105
88.75	-0.243785	-0.193076
88.8	-0.243637	-0.192983
88.85	-0.243395	-0.19307
88.9	-0.243675	-0.192957
88.95	-0.243999	-0.192954
89	-0.244154	-0.192969
89.05	-0.244069	-0.192969
89.1	-0.244048	-0.192939
89.15	-0.244143	-0.192956
89.2	-0.243752	-0.193142
89.25	-0.243419	-0.193079
89.3	-0.243263	-0.193068
89.35	-0.243288	-0.193084
89.4	-0.24345	-0.19306
89.45	-0.243542	-0.193002
89.5	-0.243382	-0.192935
89.55	-0.243461	-0.192962
89.6	-0.243676	-0.192986
89.65	-0.243702	-0.192984
89.7	-0.243314	-0.192961
89.75	-0.243118	-0.193072
89.8	-0.243328	-0.193163
89.85	-0.243342	-0.193085
89.9
89.95

## Sheet: SIFigure5l
	Current (microAmp)
Time (seconds)	WT	EM
0	-0.146568	-0.277527
0.05	-0.439291	-0.284063
0.1	-0.552977	-0.286724
0.15	-0.553022	-0.286641
0.2	-0.555585	-0.286361
0.25	-0.562286	-0.286416
0.3	-0.566894	-0.28651
0.35	-0.569234	-0.286408
0.4	-0.574886	-0.286446
0.45	-0.576665	-0.286457
0.5	-0.566381	-0.286456
0.55	-0.554748	-0.286246
0.6	-0.557742	-0.286179
0.65	-0.563049	-0.286
0.7	-0.567506	-0.286106
0.75	-0.571303	-0.286162
0.8	-0.573406	-0.286232
0.85	-0.579717	-0.286173
0.9	-0.571752	-0.286124
0.95	-0.559501	-0.286161
1	-0.556447	-0.286131
1.05	-0.561329	-0.286018
1.1	-0.569093	-0.285886
1.15	-0.573645	-0.285871
1.2	-0.573192	-0.285724
1.25	-0.581434	-0.28576
1.3	-0.578736	-0.285923
1.35	-0.56616	-0.285949
1.4	-0.557673	-0.285835
1.45	-0.558762	-0.286089
1.5	-0.566919	-0.286264
1.55	-0.572328	-0.286359
1.6	-0.572593	-0.286198
1.65	-0.578029	-0.286042
1.7	-0.580564	-0.285987
1.75	-0.568149	-0.2859
1.8	-0.560864	-0.285912
1.85	-0.559861	-0.286151
1.9	-0.566414	-0.285908
1.95	-0.574756	-0.286002
2	-0.576626	-0.286148
2.05	-0.578419	-0.286157
2.1	-0.58459	-0.286062
2.15	-0.575517	-0.285858
2.2	-0.559805	-0.285894
2.25	-0.563531	-0.285953
2.3	-0.566758	-0.285994
2.35	-0.571523	-0.285901
2.4	-0.576837	-0.285861
2.45	-0.577108	-0.285879
2.5	-0.584124	-0.285948
2.55	-0.580369	-0.285871
2.6	-0.567321	-0.285937
2.65	-0.560761	-0.285927
2.7	-0.564623	-0.285833
2.75	-0.571599	-0.285804
2.8	-0.575656	-0.285907
2.85	-0.575308	-0.286102
2.9	-0.58147	-0.286078
2.95	-0.583244	-0.285934
3	-0.57135	-0.28608
3.05	-0.560131	-0.286303
3.1	-0.56256	-0.286348
3.15	-0.569385	-0.286439
3.2	-0.572873	-0.286561
3.25	-0.57494	-0.286529
3.3	-0.576939	-0.286512
3.35	-0.582908	-0.28676
3.4	-0.573634	-0.287047
3.45	-0.562839	-0.287059
3.5	-0.558973	-0.287027
3.55	-0.563215	-0.287002
3.6	-0.572542	-0.287159
3.65	-0.577231	-0.286977
3.7	-0.576008	-0.286973
3.75	-0.584475	-0.286899
3.8	-0.581258	-0.286907
3.85	-0.565074	-0.286969
3.9	-0.561926	-0.287215
3.95	-0.563789	-0.28714
4	-0.569195	-0.287014
4.05	-0.577723	-0.287098
4.1	-0.577282	-0.287169
4.15	-0.582477	-0.287219
4.2	-0.583277	-0.287303
4.25	-0.56973	-0.287326
4.3	-0.560876	-0.287164
4.35	-0.562059	-0.287306
4.4	-0.569503	-0.287569
4.45	-0.575296	-0.287574
4.5	-0.576273	-0.28757
4.55	-0.578528	-0.287682
4.6	-0.58474	-0.287918
4.65	-0.57595	-0.287987
4.7	-0.559507	-0.287892
4.75	-0.564754	-0.287701
4.8	-0.56827	-0.287609
4.85	-0.57344	-0.287826
4.9	-0.578275	-0.288001
4.95	-0.578577	-0.287939
5	-0.586235	-0.287868
5.05	-0.582819	-0.287703
5.1	-0.568374	-0.287602
5.15	-0.562202	-0.287636
5.2	-0.568049	-0.287743
5.25	-0.574191	-0.287838
5.3	-0.578346	-0.287787
5.35	-0.579929	-0.288011
5.4	-0.587397	-0.288151
5.45	-0.588254	-0.288273
5.5	-0.575945	-0.28825
5.55	-0.568282	-0.288049
5.6	-0.567261	-0.288146
5.65	-0.576141	-0.288232
5.7	-0.58099	-0.288078
5.75	-0.58326	-0.287757
5.8	-0.586296	-0.28747
5.85	-0.592693	-0.287527
5.9	-0.582643	-0.287636
5.95	-0.573241	-0.287661
6	-0.569889	-0.28757
6.05	-0.574047	-0.287524
6.1	-0.583671	-0.287709
6.15	-0.586959	-0.287873
6.2	-0.585006	-0.28848
6.25	-0.592879	-0.290514
6.3	-0.587464	-0.290908
6.35	-0.57286	-0.290876
6.4	-0.568361	-0.291454
6.45	-0.55346	-0.28954
6.5	-0.582137	-0.291803
6.55	-0.595579	-0.292202
6.6	-0.594024	-0.291994
6.65	-0.600419	-0.291895
6.7	-0.600798	-0.292076
6.75	-0.587618	-0.292109
6.8	-0.579504	-0.2921
6.85	-0.581887	-0.292043
6.9	-0.587821	-0.292144
6.95	-0.592911	-0.292283
7	-0.594791	-0.29233
7.05	-0.598394	-0.2923
7.1	-0.603338	-0.292109
7.15	-0.594213	-0.292121
7.2	-0.580909	-0.29231
7.25	-0.58347	-0.292372
7.3	-0.587547	-0.292416
7.35	-0.593024	-0.292448
7.4	-0.597625	-0.292258
7.45	-0.598239	-0.292301
7.5	-0.605989	-0.292411
7.55	-0.600883	-0.292394
7.6	-0.588227	-0.292424
7.65	-0.581877	-0.292237
7.7	-0.587438	-0.292182
7.75	-0.594723	-0.292216
7.8	-0.598883	-0.292099
7.85	-0.598554	-0.292023
7.9	-0.605664	-0.29218
7.95	-0.606396	-0.29218
8	-0.593392	-0.292387
8.05	-0.584874	-0.292349
8.1	-0.584716	-0.292325
8.15	-0.593791	-0.292305
8.2	-0.59821	-0.292331
8.25	-0.599594	-0.292383
8.3	-0.603464	-0.292374
8.35	-0.609225	-0.29227
8.4	-0.598997	-0.292465
8.45	-0.590166	-0.292609
8.5	-0.586259	-0.292744
8.55	-0.591027	-0.292717
8.6	-0.601246	-0.292596
8.65	-0.604048	-0.292557
8.7	-0.603684	-0.2926
8.75	-0.611957	-0.292704
8.8	-0.605131	-0.292653
8.85	-0.589285	-0.292732
8.9	-0.589588	-0.292713
8.95	-0.591939	-0.292762
9	-0.597766	-0.292631
9.05	-0.604432	-0.29274
9.1	-0.603559	-0.292858
9.15	-0.610804	-0.293129
9.2	-0.611761	-0.293261
9.25	-0.60085	-0.29348
9.3	-0.596599	-0.293716
9.35	-0.60252	-0.293702
9.4	-0.614911	-0.293706
9.45	-0.627194	-0.293603
9.5	-0.634226	-0.293596
9.55	-0.648403	-0.293779
9.6	-0.665212	-0.293989
9.65	-0.669237	-0.293854
9.7	-0.670334	-0.293756
9.75	-0.693431	-0.293933
9.8	-0.719732	-0.29401
9.85	-0.746927	-0.293977
9.9	-0.777053	-0.293757
9.95	-0.806964	-0.293719
10	-0.846238	-0.293792
10.05	-0.874154	-0.293895
10.1	-0.898114	-0.294082
10.15	-0.932125	-0.294032
10.2	-0.978383	-0.293929
10.25	-1.02765	-0.293881
10.3	-1.07546	-0.294022
10.35	-1.12023	-0.293939
10.4	-1.1744	-0.293665
10.45	-1.22053	-0.293572
10.5	-1.25578	-0.293554
10.55	-1.29407	-0.29374
10.6	-1.34245	-0.293777
10.65	-1.39886	-0.293683
10.7	-1.45009	-0.293306
10.75	-1.49806	-0.293253
10.8	-1.54864	-0.293181
10.85	-1.59817	-0.293252
10.9	-1.6308	-0.293249
10.95	-1.6659	-0.293118
11	-1.70477	-0.293023
11.05	-1.75106	-0.29307
11.1	-1.80048	-0.293373
11.15	-1.84109	-0.293794
11.2	-1.87852	-0.294082
11.25	-1.92348	-0.294522
11.3	-1.95196	-0.295094
11.35	-1.97363	-0.295832
11.4	-2.00659	-0.29645
11.45	-2.04128	-0.297299
11.5	-2.07973	-0.298641
11.55	-2.11573	-0.300419
11.6	-2.1445	-0.302538
11.65	-2.18095	-0.304745
11.7	-2.20728	-0.306742
11.75	-2.22103	-0.308739
11.8	-2.24138	-0.310947
11.85	-2.26914	-0.313481
11.9	-2.30067	-0.316312
11.95	-2.33082	-0.319287
12	-2.35506	-0.322631
12.05	-2.38345	-0.326161
12.1	-2.40986	-0.330082
12.15	-2.42106	-0.334315
12.2	-2.4298	-0.338587
12.25	-2.45403	-0.343056
12.3	-2.48061	-0.347973
12.35	-2.50465	-0.353032
12.4	-2.52851	-0.358351
12.45	-2.54998	-0.3637
12.5	-2.57636	-0.369139
12.55	-2.58814	-0.374948
12.6	-2.59461	-0.380998
12.65	-2.60794	-0.387349
12.7	-2.62963	-0.393609
12.75	-2.65483	-0.400076
12.8	-2.67563	-0.406475
12.85	-2.68979	-0.412976
12.9	-2.71349	-0.41968
12.95	-2.72881	-0.42634
13	-2.73092	-0.432984
13.05	-2.73748	-0.439552
13.1	-2.75458	-0.446333
13.15	-2.77782	-0.453531
13.2	-2.79806	-0.460324
13.25	-2.8122	-0.467163
13.3	-2.8317	-0.474004
13.35	-2.84766	-0.480795
13.4	-2.84893	-0.487875
13.45	-2.85427	-0.494778
13.5	-2.86345	-0.50135
13.55	-2.88062	-0.507921
13.6	-2.90405	-0.514561
13.65	-2.91674	-0.521208
13.7	-2.92919	-0.528241
13.75	-2.94831	-0.534805
13.8	-2.95154	-0.541162
13.85	-2.94675	-0.547887
13.9	-2.95821	-0.554313
13.95	-2.9708	-0.560623
14	-2.9866	-0.566751
14.05	-3.00173	-0.572755
14.1	-3.01057	-0.578532
14.15	-3.02796	-0.584677
14.2	-3.03412	-0.590875
14.25	-3.03015	-0.596584
14.3	-3.03434	-0.602502
14.35	-3.04522	-0.608088
14.4	-3.0627	-0.613451
14.45	-3.07549	-0.618994
14.5	-3.08412	-0.624098
14.55	-3.09848	-0.629174
14.6	-3.10965	-0.63452
14.65	-3.10581	-0.639536
14.7	-3.10021	-0.644545
14.75	-3.11267	-0.64918
14.8	-3.1272	-0.653704
14.85	-3.13861	-0.658027
14.9	-3.14958	-0.6625
14.95	-3.15923	-0.666438
15	-3.17353	-0.670749
15.05	-3.17371	-0.674919
15.1	-3.1686	-0.678814
15.15	-3.17297	-0.682692
15.2	-3.1847	-0.686575
15.25	-3.19826	-0.690237
15.3	-3.20894	-0.693633
15.35	-3.21518	-0.69701
15.4	-3.22986	-0.700197
15.45	-3.2339	-0.703634
15.5	-3.2259	-0.707245
15.55	-3.22588	-0.710397
15.6	-3.23389	-0.713197
15.65	-3.24733	-0.71587
15.7	-3.26009	-0.718846
15.75	-3.26433	-0.72166
15.8	-3.27643	-0.724139
15.85	-3.28511	-0.726684
15.9	-3.27748	-0.729327
15.95	-3.27649	-0.731828
16	-3.2806	-0.734146
16.05	-3.29223	-0.736459
16.1	-3.30577	-0.738424
16.15	-3.31123	-0.740604
16.2	-3.31863	-0.742454
16.25	-3.33158	-0.744341
16.3	-3.32813	-0.746382
16.35	-3.32014	-0.748197
16.4	-3.32391	-0.750086
16.45	-3.33154	-0.752084
16.5	-3.34425	-0.753695
16.55	-3.35356	-0.75538
16.6	-3.35876	-0.756906
16.65	-3.37213	-0.758232
16.7	-3.37361	-0.759945
16.75	-3.3652	-0.761582
16.8	-3.3665	-0.763218
16.85	-3.37376	-0.764526
16.9	-3.38572	-0.765851
16.95	-3.3946	-0.767381
17	-3.39983	-0.768522
17.05	-3.40994	-0.769851
17.1	-3.41619	-0.770971
17.15	-3.40893	-0.772374
17.2	-3.40326	-0.773665
17.25	-3.41069	-0.774604
17.3	-3.42131	-0.775591
17.35	-3.43132	-0.776362
17.4	-3.43739	-0.777194
17.45	-3.44373	-0.778045
17.5	-3.45496	-0.779252
17.55	-3.45022	-0.780506
17.6	-3.44201	-0.781586
17.65	-3.44354	-0.782626
17.7	-3.45264	-0.783237
17.75	-3.46344	-0.784044
17.8	-3.4703	-0.784813
17.85	-3.47318	-0.785711
17.9	-3.48557	-0.786494
17.95	-3.48767	-0.787061
18	-3.47727	-0.787883
18.05	-3.47394	-0.788789
18.1	-3.47968	-0.789287
18.15	-3.49029	-0.789572
18.2	-3.49777	-0.790211
18.25	-3.49854	-0.790884
18.3	-3.50822	-0.791656
18.35	-3.51124	-0.792579
18.4	-3.50054	-0.794052
18.45	-3.4827	-0.79411
18.5	-3.49538	-0.79511
18.55	-3.50538	-0.796398
18.6	-3.5176	-0.79709
18.65	-3.51848	-0.797681
18.7	-3.52208	-0.798588
18.75	-3.53047	-0.799536
18.8	-3.52284	-0.800196
18.85	-3.51007	-0.801138
18.9	-3.51313	-0.801768
18.95	-3.51705	-0.802372
19	-3.52517	-0.803218
19.05	-3.53104	-0.804122
19.1	-3.53146	-0.804711
19.15	-3.54067	-0.805485
19.2	-3.5361	-0.806466
19.25	-3.52246	-0.807109
19.3	-3.52037	-0.808204
19.35	-3.52375	-0.809112
19.4	-3.53248	-0.81007
19.45	-3.5357	-0.810691
19.5	-3.53611	-0.811325
19.55	-3.54297	-0.81256
19.6	-3.54449	-0.813947
19.65	-3.53282	-0.81486
19.7	-3.52225	-0.815868
19.75	-3.52608	-0.816516
19.8	-3.53314	-0.817178
19.85	-3.53801	-0.818141
19.9	-3.53866	-0.818926
19.95	-3.54238	-0.819876
20	-3.54822	-0.820689
20.05	-3.53744	-0.821624
20.1	-3.5251	-0.822615
20.15	-3.52181	-0.823491
20.2	-3.52349	-0.824521
20.25	-3.532	-0.82551
20.3	-3.53576	-0.826204
20.35	-3.53504	-0.827098
20.4	-3.5445	-0.82785
20.45	-3.53991	-0.828392
20.5	-3.52575	-0.828871
20.55	-3.52196	-0.829792
20.6	-3.52496	-0.830476
20.65	-3.53332	-0.831065
20.7	-3.54028	-0.831605
20.75	-3.53794	-0.832049
20.8	-3.54348	-0.832228
20.85	-3.54619	-0.832876
20.9	-3.53348	-0.83364
20.95	-3.52662	-0.834171
21	-3.52858	-0.834526
21.05	-3.53731	-0.834712
21.1	-3.54185	-0.835096
21.15	-3.54181	-0.835719
21.2	-3.5415	-0.836447
21.25	-3.54371	-0.836854
21.3	-3.53337	-0.837255
21.35	-3.52124	-0.837599
21.4	-3.52085	-0.837812
21.45	-3.52498	-0.838258
21.5	-3.52579	-0.838537
21.55	-3.52651	-0.83875
21.6	-3.52145	-0.838828
21.65	-3.51791	-0.838819
21.7	-3.50523	-0.839231
21.75	-3.48603	-0.839721
21.8	-3.4737	-0.839877
21.85	-3.46807	-0.840065
21.9	-3.46543	-0.840433
21.95	-3.46169	-0.840705
22	-3.45154	-0.840652
22.05	-3.44332	-0.840669
22.1	-3.43209	-0.84091
22.15	-3.40974	-0.841116
22.2	-3.39008	-0.841541
22.25	-3.37945	-0.841757
22.3	-3.37464	-0.841892
22.35	-3.37066	-0.842107
22.4	-3.35882	-0.842432
22.45	-3.34815	-0.842299
22.5	-3.33884	-0.842451
22.55	-3.31663	-0.842529
22.6	-3.29752	-0.842417
22.65	-3.28357	-0.842498
22.7	-3.2758	-0.842599
22.75	-3.27266	-0.842462
22.8	-3.26492	-0.842209
22.85	-3.25189	-0.842311
22.9	-3.24571	-0.842384
22.95	-3.22933	-0.842235
23	-3.20572	-0.842203
23.05	-3.18904	-0.842021
23.1	-3.18177	-0.841989
23.15	-3.1781	-0.841515
23.2	-3.17187	-0.841088
23.25	-3.15972	-0.840555
23.3	-3.15206	-0.839793
23.35	-3.13929	-0.839295
23.4	-3.11487	-0.838549
23.45	-3.09779	-0.837737
23.5	-3.09012	-0.837134
23.55	-3.0873	-0.836285
23.6	-3.08025	-0.834864
23.65	-3.07169	-0.833833
23.7	-3.06255	-0.8327
23.75	-3.05349	-0.831445
23.8	-3.03309	-0.830213
23.85	-3.00917	-0.828655
23.9	-3.00205	-0.826801
23.95	-2.9978	-0.825235
24	-2.9937	-0.823955
24.05	-2.98938	-0.822226
24.1	-2.98097	-0.820553
24.15	-2.97688	-0.818869
24.2	-2.96324	-0.817009
24.25	-2.94332	-0.814993
24.3	-2.93345	-0.813202
24.35	-2.92856	-0.811197
24.4	-2.92939	-0.808956
24.45	-2.92691	-0.806769
24.5	-2.91841	-0.804884
24.55	-2.91517	-0.803005
24.6	-2.90692	-0.80109
24.65	-2.88744	-0.799056
24.7	-2.87097	-0.796865
24.75	-2.86618	-0.794792
24.8	-2.86377	-0.792738
24.85	-2.86476	-0.79064
24.9	-2.8555	-0.788198
24.95	-2.8496	-0.786132
25	-2.84305	-0.784008
25.05	-2.82548	-0.781823
25.1	-2.80903	-0.779566
25.15	-2.80009	-0.777409
25.2	-2.79728	-0.774909
25.25	-2.80003	-0.772799
25.3	-2.79439	-0.770716
25.35	-2.78541	-0.768488
25.4	-2.78251	-0.766098
25.45	-2.76811	-0.763664
25.5	-2.74617	-0.761447
25.55	-2.73825	-0.759598
25.6	-2.73408	-0.757513
25.65	-2.73245	-0.755328
25.7	-2.73084	-0.752999
25.75	-2.7227	-0.75092
25.8	-2.71932	-0.748813
25.85	-2.70978	-0.746414
25.9	-2.68942	-0.744284
25.95	-2.67599	-0.742065
26	-2.67196	-0.73984
26.05	-2.6722	-0.737792
26.1	-2.6685	-0.73564
26.15	-2.66267	-0.733464
26.2	-2.65848	-0.731449
26.25	-2.65385	-0.729239
26.3	-2.6379	-0.726968
26.35	-2.61755	-0.72494
26.4	-2.6147	-0.722682
26.45	-2.61411	-0.720402
26.5	-2.61259	-0.718196
26.55	-2.60853	-0.716208
26.6	-2.60178	-0.714221
26.65	-2.59902	-0.712222
26.7	-2.5853	-0.710368
26.75	-2.56729	-0.708249
26.8	-2.55526	-0.706382
26.85	-2.55019	-0.704509
26.9	-2.55148	-0.702553
26.95	-2.54882	-0.700724
27	-2.53963	-0.698821
27.05	-2.53782	-0.697206
27.1	-2.52876	-0.695237
27.15	-2.50792	-0.693442
27.2	-2.49586	-0.691367
27.25	-2.49151	-0.689292
27.3	-2.4916	-0.687472
27.35	-2.49383	-0.68549
27.4	-2.48737	-0.683493
27.45	-2.4834	-0.681894
27.5	-2.47845	-0.680479
27.55	-2.46121	-0.678676
27.6	-2.4449	-0.67686
27.65	-2.43935	-0.675153
27.7	-2.4408	-0.673428
27.75	-2.43839	-0.671809
27.8	-2.43517	-0.670283
27.85	-2.42833	-0.668619
27.9	-2.42713	-0.667143
27.95	-2.41465	-0.665635
28	-2.39235	-0.664135
28.05	-2.388	-0.662094
28.1	-2.38634	-0.660478
28.15	-2.38543	-0.659016
28.2	-2.38451	-0.657499
28.25	-2.37855	-0.656022
28.3	-2.37709	-0.654486
28.35	-2.36819	-0.65284
28.4	-2.34999	-0.651303
28.45	-2.33743	-0.650037
28.5	-2.3344	-0.648549
28.55	-2.3351	-0.646847
28.6	-2.33415	-0.645492
28.65	-2.32906	-0.644226
28.7	-2.32721	-0.642732
28.75	-2.32284	-0.641185
28.8	-2.30513	-0.639734
28.85	-2.29054	-0.63845
28.9	-2.28363	-0.637113
28.95	-2.28257	-0.635718
29	-2.28526	-0.634234
29.05	-2.28032	-0.632916
29.1	-2.2744	-0.631495
29.15	-2.27334	-0.630007
29.2	-2.2593	-0.62869
29.25	-2.24248	-0.627312
29.3	-2.23203	-0.626039
29.35	-2.23148	-0.624495
29.4	-2.23247	-0.622886
29.45	-2.23071	-0.621693
29.5	-2.2225	-0.620402
29.55	-2.22265	-0.619445
29.6	-2.21373	-0.618232
29.65	-2.19327	-0.616937
29.7	-2.18396	-0.615955
29.75	-2.17768	-0.6148
29.8	-2.17899	-0.613359
29.85	-2.18003	-0.611864
29.9	-2.17374	-0.610678
29.95	-2.17067	-0.609746
30	-2.16596	-0.608609
30.05	-2.14995	-0.607071
30.1	-2.13259	-0.605748
30.15	-2.12949	-0.604641
30.2	-2.13146	-0.603486
30.25	-2.12754	-0.602309
30.3	-2.12538	-0.601022
30.35	-2.12095	-0.599858
30.4	-2.11994	-0.598816
30.45	-2.10694	-0.597802
30.5	-2.08881	-0.596338
30.55	-2.08446	-0.595392
30.6	-2.0827	-0.59432
30.65	-2.08399	-0.593014
30.7	-2.08202	-0.591834
30.75	-2.07536	-0.59075
30.8	-2.07567	-0.589639
30.85	-2.06705	-0.588547
30.9	-2.04925	-0.587474
30.95	-2.03749	-0.586325
31	-2.03492	-0.585391
31.05	-2.03567	-0.584229
31.1	-2.03746	-0.582989
31.15	-2.0303	-0.581836
31.2	-2.03005	-0.580664
31.25	-2.02691	-0.579631
31.3	-2.00773	-0.578495
31.35	-1.9951	-0.577194
31.4	-1.98654	-0.575998
31.45	-1.98751	-0.574986
31.5	-1.99072	-0.573982
31.55	-1.98551	-0.573021
31.6	-1.98087	-0.57198
31.65	-1.98017	-0.570784
31.7	-1.96724	-0.569902
31.75	-1.94905	-0.569306
31.8	-1.94168	-0.56817
31.85	-1.94359	-0.56692
31.9	-1.94329	-0.565956
31.95	-1.9429	-0.564874
32	-1.93766	-0.56385
32.05	-1.93832	-0.562903
32.1	-1.92985	-0.561937
32.15	-1.91064	-0.56087
32.2	-1.9044	-0.559713
32.25	-1.90354	-0.558714
32.3	-1.90432	-0.557769
32.35	-1.90511	-0.5569
32.4	-1.90104	-0.555908
32.45	-1.90098	-0.555099
32.5	-1.89683	-0.554114
32.55	-1.88055	-0.553159
32.6	-1.86451	-0.552237
32.65	-1.86422	-0.551156
32.7	-1.86323	-0.550036
32.75	-1.86627	-0.548979
32.8	-1.86104	-0.54801
32.85	-1.85913	-0.547259
32.9	-1.85994	-0.546265
32.95	-1.84604	-0.545231
33	-1.83059	-0.544348
33.05	-1.82321	-0.543411
33.1	-1.82444	-0.542641
33.15	-1.82901	-0.541564
33.2	-1.82728	-0.540517
33.25	-1.8213	-0.539752
33.3	-1.82321	-0.538895
33.35	-1.81605	-0.538036
33.4	-1.79769	-0.537326
33.45	-1.78847	-0.536637
33.5	-1.78667	-0.535909
33.55	-1.79065	-0.534869
33.6	-1.79363	-0.534
33.65	-1.78738	-0.53322
33.7	-1.78856	-0.532222
33.75	-1.78508	-0.531419
33.8	-1.7681	-0.530684
33.85	-1.75677	-0.529934
33.9	-1.75428	-0.529016
33.95	-1.75524	-0.528204
34	-1.75799	-0.527311
34.05	-1.75562	-0.526578
34.1	-1.7528	-0.52575
34.15	-1.75254	-0.525176
34.2	-1.74043	-0.524422
34.25	-1.72176	-0.523567
34.3	-1.72169	-0.52285
34.35	-1.72299	-0.522377
34.4	-1.72372	-0.521644
34.45	-1.72283	-0.52083
34.5	-1.71904	-0.520027
34.55	-1.72055	-0.519387
34.6	-1.71224	-0.518862
34.65	-1.69643	-0.518041
34.7	-1.6876	-0.517322
34.75	-1.68999	-0.516442
34.8	-1.69275	-0.515841
34.85	-1.69351	-0.51532
34.9	-1.68785	-0.514661
34.95	-1.68983	-0.513816
35	-1.68746	-0.513103
35.05	-1.66895	-0.512501
35.1	-1.6587	-0.511554
35.15	-1.65591	-0.510785
35.2	-1.65697	-0.510152
35.25	-1.66437	-0.509366
35.3	-1.6592	-0.508625
35.35	-1.65758	-0.508146
35.4	-1.65837	-0.507679
35.45	-1.64461	-0.506932
35.5	-1.63017	-0.506297
35.55	-1.62415	-0.505608
35.6	-1.62553	-0.504901
35.65	-1.63046	-0.504283
35.7	-1.62938	-0.503517
35.75	-1.625	-0.502889
35.8	-1.62715	-0.502102
35.85	-1.61817	-0.50152
35.9	-1.59972	-0.501045
35.95	-1.5958	-0.500377
36	-1.59394	-0.499585
36.05	-1.59656	-0.498935
36.1	-1.59632	-0.498289
36.15	-1.59331	-0.497678
36.2	-1.59524	-0.497041
36.25	-1.59106	-0.496484
36.3	-1.57647	-0.495892
36.35	-1.5639	-0.49531
36.4	-1.56329	-0.494754
36.45	-1.56635	-0.494285
36.5	-1.5682	-0.493662
36.55	-1.56661	-0.49312
36.6	-1.56766	-0.492478
36.65	-1.56926	-0.49205
36.7	-1.55451	-0.491457
36.75	-1.54123	-0.490926
36.8	-1.53879	-0.490248
36.85	-1.5376	-0.489477
36.9	-1.54421	-0.489088
36.95	-1.54216	-0.488699
37	-1.53872	-0.488139
37.05	-1.5427	-0.487521
37.1	-1.53518	-0.486966
37.15	-1.52101	-0.486521
37.2	-1.5116	-0.486066
37.25	-1.51343	-0.485498
37.3	-1.51973	-0.48486
37.35	-1.52251	-0.484342
37.4	-1.51658	-0.483741
37.45	-1.51977	-0.483267
37.5	-1.5163	-0.482899
37.55	-1.50008	-0.482529
37.6	-1.49315	-0.482114
37.65	-1.48953	-0.481661
37.7	-1.49505	-0.48113
37.75	-1.49619	-0.480671
37.8	-1.49365	-0.480044
37.85	-1.49382	-0.47951
37.9	-1.49512	-0.478983
37.95	-1.48327	-0.478711
38	-1.46907	-0.478177
38.05	-1.46869	-0.477809
38.1	-1.47127	-0.477554
38.15	-1.47345	-0.477085
38.2	-1.4746	-0.476584
38.25	-1.47368	-0.476011
38.3	-1.47732	-0.475481
38.35	-1.4684	-0.474964
38.4	-1.45166	-0.475221
38.45	-1.43794	-0.474944
38.5	-1.45925	-0.473876
38.55	-1.4656	-0.474008
38.6	-1.46735	-0.472436
38.65	-1.46453	-0.472167
38.7	-1.46812	-0.472096
38.75	-1.46499	-0.47158
38.8	-1.45013	-0.471345
38.85	-1.43986	-0.47095
38.9	-1.43937	-0.47041
38.95	-1.44402	-0.469891
39	-1.44901	-0.469505
39.05	-1.44464	-0.469141
39.1	-1.44577	-0.468601
39.15	-1.44712	-0.468163
39.2	-1.43187	-0.468045
39.25	-1.42173	-0.467709
39.3	-1.41624	-0.467247
39.35	-1.42133	-0.466829
39.4	-1.42479	-0.466417
39.45	-1.42528	-0.465887
39.5	-1.42259	-0.465449
39.55	-1.428	-0.465135
39.6	-1.4198	-0.464899
39.65	-1.40333	-0.464575
39.7	-1.4001	-0.464113
39.75	-1.40049	-0.463844
39.8	-1.40512	-0.463431
39.85	-1.40723	-0.462973
39.9	-1.40457	-0.46257
39.95	-1.40763	-0.46217
40	-1.40345	-0.461784
40.05	-1.38828	-0.461531
40.1	-1.38041	-0.461327
40.15	-1.38289	-0.460972
40.2	-1.38873	-0.460226
40.25	-1.38932	-0.460025
40.3	-1.38887	-0.459926
40.35	-1.3897	-0.459475
40.4	-1.38987	-0.45907
40.45	-1.37684	-0.458659
40.5	-1.36377	-0.458231
40.55	-1.36397	-0.457891
40.6	-1.36839	-0.457664
40.65	-1.37302	-0.457458
40.7	-1.3733	-0.456951
40.75	-1.37265	-0.456514
40.8	-1.37693	-0.456095
40.85	-1.3683	-0.455896
40.9	-1.35546	-0.455481
40.95	-1.34853	-0.455033
41	-1.35149	-0.454766
41.05	-1.3575	-0.454721
41.1	-1.36022	-0.454682
41.15	-1.3555	-0.45418
41.2	-1.36133	-0.453695
41.25	-1.35832	-0.453395
41.3	-1.34265	-0.453064
41.35	-1.33562	-0.452771
41.4	-1.33394	-0.452565
41.45	-1.34092	-0.452104
41.5	-1.34582	-0.45165
41.55	-1.34308	-0.451277
41.6	-1.34506	-0.450979
41.65	-1.34546	-0.450941
41.7	-1.334	-0.450689
41.75	-1.32155	-0.450367
41.8	-1.32133	-0.450007
41.85	-1.32833	-0.449768
41.9	-1.33084	-0.449323
41.95	-1.33236	-0.449021
42	-1.33258	-0.44864
42.05	-1.33634	-0.448369
42.1	-1.32822	-0.44826
42.15	-1.31268	-0.4479
42.2	-1.31311	-0.447435
42.25	-1.31574	-0.447018
42.3	-1.32047	-0.446785
42.35	-1.32392	-0.446549
42.4	-1.32238	-0.446106
42.45	-1.32873	-0.445696
42.5	-1.3267	-0.445416
42.55	-1.31336	-0.445222
42.6	-1.30478	-0.444883
42.65	-1.31031	-0.444703
42.7	-1.31555	-0.4445
42.75	-1.32253	-0.444239
42.8	-1.319	-0.444078
42.85	-1.32364	-0.443744
42.9	-1.3259	-0.443223
42.95	-1.31364	-0.442938
43	-1.30561	-0.442571
43.05	-1.30338	-0.442208
43.1	-1.31077	-0.442159
43.15	-1.31964	-0.442038
43.2	-1.31997	-0.441869
43.25	-1.32083	-0.441679
43.3	-1.32705	-0.441293
43.35	-1.3204	-0.441075
43.4	-1.30645	-0.440766
43.45	-1.30495	-0.440562
43.5	-1.3107	-0.440394
43.55	-1.31746	-0.44013
43.6	-1.32242	-0.439989
43.65	-1.32154	-0.439856
43.7	-1.3289	-0.439348
43.75	-1.32633	-0.439023
43.8	-1.3113	-0.438737
43.85	-1.31087	-0.438536
43.9	-1.31394	-0.438391
43.95	-1.32076	-0.438197
44	-1.32575	-0.437979
44.05	-1.32683	-0.437709
44.1	-1.33175	-0.437486
44.15	-1.33476	-0.437405
44.2	-1.32523	-0.437216
44.25	-1.31433	-0.436943
44.3	-1.32091	-0.436724
44.35	-1.32607	-0.43648
44.4	-1.33492	-0.436253
44.45	-1.3366	-0.436249
44.5	-1.33968	-0.436091
44.55	-1.34578	-0.435626
44.6	-1.33901	-0.435256
44.65	-1.32834	-0.435312
44.7	-1.32636	-0.435089
44.75	-1.33365	-0.434828
44.8	-1.34389	-0.434794
44.85	-1.34822	-0.434725
44.9	-1.34739	-0.434422
44.95	-1.35679	-0.434085
45	-1.35641	-0.434023
45.05	-1.34421	-0.433902
45.1	-1.342	-0.433574
45.15	-1.34521	-0.433568
45.2	-1.35492	-0.433502
45.25	-1.36445	-0.433487
45.3	-1.36462	-0.433462
45.35	-1.37224	-0.433414
45.4	-1.37617	-0.433203
45.45	-1.36463	-0.433097
45.5	-1.36089	-0.43324
45.55	-1.36566	-0.433087
45.6	-1.37567	-0.432786
45.65	-1.3835	-0.432735
45.7	-1.38862	-0.432863
45.75	-1.39409	-0.43297
45.8	-1.40217	-0.433018
45.85	-1.3979	-0.432834
45.9	-1.38607	-0.432574
45.95	-1.39337	-0.432882
46	-1.40086	-0.433231
46.05	-1.41133	-0.433237
46.1	-1.41786	-0.433328
46.15	-1.42251	-0.433406
46.2	-1.43246	-0.433457
46.25	-1.43332	-0.433497
46.3	-1.42486	-0.433581
46.35	-1.42236	-0.433787
46.4	-1.4327	-0.433998
46.45	-1.44395	-0.434337
46.5	-1.45353	-0.434587
46.55	-1.45504	-0.434583
46.6	-1.46617	-0.434743
46.65	-1.4734	-0.434958
46.7	-1.46471	-0.435489
46.75	-1.46245	-0.435761
46.8	-1.46864	-0.435795
46.85	-1.47804	-0.436172
46.9	-1.49383	-0.436308
46.95	-1.49719	-0.436535
47	-1.50453	-0.437004
47.05	-1.51524	-0.43728
47.1	-1.51137	-0.437551
47.15	-1.50509	-0.437739
47.2	-1.50788	-0.437796
47.25	-1.51939	-0.438035
47.3	-1.53254	-0.438307
47.35	-1.54129	-0.438521
47.4	-1.5464	-0.438739
47.45	-1.55846	-0.438754
47.5	-1.55901	-0.438982
47.55	-1.5498	-0.439199
47.6	-1.55466	-0.439377
47.65	-1.56277	-0.439649
47.7	-1.575	-0.439894
47.75	-1.5848	-0.440128
47.8	-1.58975	-0.440421
47.85	-1.60061	-0.44086
47.9	-1.6067	-0.441018
47.95	-1.60059	-0.441131
48	-1.59605	-0.441323
48.05	-1.60525	-0.441482
48.1	-1.61696	-0.441518
48.15	-1.62658	-0.44161
48.2	-1.63237	-0.441966
48.25	-1.64065	-0.441979
48.3	-1.65115	-0.442229
48.35	-1.64601	-0.442564
48.4	-1.63997	-0.442502
48.45	-1.64591	-0.442537
48.5	-1.65587	-0.442508
48.55	-1.66933	-0.442858
48.6	-1.67682	-0.44305
48.65	-1.68243	-0.443188
48.7	-1.6952	-0.443139
48.75	-1.69525	-0.44346
48.8	-1.68815	-0.443683
48.85	-1.68692	-0.443809
48.9	-1.69674	-0.443838
48.95	-1.71066	-0.443943
49	-1.72186	-0.44414
49.05	-1.72511	-0.444231
49.1	-1.7371	-0.444311
49.15	-1.74235	-0.444392
49.2	-1.73377	-0.44465
49.25	-1.73488	-0.444785
49.3	-1.73905	-0.445102
49.35	-1.75212	-0.444955
49.4	-1.7642	-0.444813
49.45	-1.76795	-0.444902
49.5	-1.77473	-0.444973
49.55	-1.78441	-0.44504
49.6	-1.78187	-0.445124
49.65	-1.77335	-0.445322
49.7	-1.77985	-0.44542
49.75	-1.79115	-0.44548
49.8	-1.80018	-0.445635
49.85	-1.80904	-0.445539
49.9	-1.81517	-0.445303
49.95	-1.82669	-0.445085
50	-1.82576	-0.444985
50.05	-1.81659	-0.445078
50.1	-1.8199	-0.445209
50.15	-1.82918	-0.445306
50.2	-1.84004	-0.445314
50.25	-1.84903	-0.445327
50.3	-1.85422	-0.445283
50.35	-1.86593	-0.445121
50.4	-1.8704	-0.445182
50.45	-1.86314	-0.4453
50.5	-1.85938	-0.445311
50.55	-1.86688	-0.445194
50.6	-1.87827	-0.445322
50.65	-1.88974	-0.445228
50.7	-1.89323	-0.44542
50.75	-1.90154	-0.44563
50.8	-1.911	-0.445729
50.85	-1.90553	-0.445823
50.9	-1.90158	-0.446196
50.95	-1.90596	-0.446575
51	-1.91422	-0.446953
51.05	-1.92899	-0.447024
51.1	-1.93478	-0.447138
51.15	-1.93877	-0.447526
51.2	-1.9516	-0.448119
51.25	-1.95059	-0.448606
51.3	-1.94143	-0.448848
51.35	-1.94336	-0.449258
51.4	-1.95087	-0.449767
51.45	-1.96414	-0.450218
51.5	-1.97363	-0.450788
51.55	-1.97746	-0.451335
51.6	-1.98866	-0.451986
51.65	-1.9912	-0.452608
51.7	-1.98296	-0.453261
51.75	-1.98174	-0.453883
51.8	-1.98744	-0.454566
51.85	-1.99971	-0.455045
51.9	-2.00696	-0.455458
51.95	-2.01314	-0.456286
52	-2.0213	-0.457026
52.05	-2.02877	-0.457641
52.1	-2.02472	-0.458389
52.15	-2.01549	-0.458864
52.2	-2.02384	-0.459414
52.25	-2.03386	-0.459937
52.3	-2.04295	-0.46071
52.35	-2.04928	-0.461557
52.4	-2.05446	-0.462382
52.45	-2.06523	-0.463196
52.5	-2.06301	-0.463587
52.55	-2.05479	-0.464135
52.6	-2.05565	-0.464766
52.65	-2.06298	-0.465359
52.7	-2.0755	-0.465929
52.75	-2.08317	-0.466563
52.8	-2.08543	-0.467104
52.85	-2.09647	-0.467703
52.9	-2.09996	-0.468446
52.95	-2.09043	-0.46892
53	-2.087	-0.469541
53.05	-2.09238	-0.470348
53.1	-2.10328	-0.470732
53.15	-2.1156	-0.471298
53.2	-2.11685	-0.471852
53.25	-2.12504	-0.472238
53.3	-2.13227	-0.472795
53.35	-2.12548	-0.473228
53.4	-2.12022	-0.473762
53.45	-2.12294	-0.474419
53.5	-2.13435	-0.474839
53.55	-2.14398	-0.475461
53.6	-2.14957	-0.476204
53.65	-2.15349	-0.476737
53.7	-2.16317	-0.47727
53.75	-2.16056	-0.47763
53.8	-2.14756	-0.478064
53.85	-2.15403	-0.478593
53.9	-2.16185	-0.479227
53.95	-2.17097	-0.479584
54	-2.17959	-0.479921
54.05	-2.18247	-0.480574
54.1	-2.19187	-0.481193
54.15	-2.19306	-0.481679
54.2	-2.18266	-0.482375
54.25	-2.18014	-0.482869
54.3	-2.18817	-0.483915
54.35	-2.19804	-0.485085
54.4	-2.20684	-0.485777
54.45	-2.20874	-0.486112
54.5	-2.21634	-0.486896
54.55	-2.22377	-0.487523
54.6	-2.21607	-0.488
54.65	-2.20795	-0.488655
54.7	-2.21268	-0.489223
54.75	-2.22146	-0.489991
54.8	-2.23249	-0.490602
54.85	-2.23497	-0.491055
54.9	-2.2385	-0.49138
54.95	-2.24854	-0.491869
55	-2.24479	-0.492504
55.05	-2.2357	-0.493284
55.1	-2.23636	-0.493746
55.15	-2.24379	-0.494155
55.2	-2.25585	-0.494759
55.25	-2.26279	-0.495278
55.3	-2.26338	-0.495984
55.35	-2.27425	-0.496596
55.4	-2.27578	-0.496982
55.45	-2.26422	-0.497541
55.5	-2.26149	-0.498183
55.55	-2.26647	-0.498742
55.6	-2.27757	-0.499133
55.65	-2.28536	-0.499573
55.7	-2.2887	-0.499802
55.75	-2.29552	-0.500213
55.8	-2.30048	-0.500728
55.85	-2.29283	-0.501189
55.9	-2.28481	-0.501643
55.95	-2.28891	-0.502122
56	-2.30095	-0.50271
56.05	-2.30604	-0.503384
56.1	-2.31085	-0.503843
56.15	-2.31469	-0.504156
56.2	-2.32312	-0.504534
56.25	-2.3194	-0.505246
56.3	-2.3045	-0.505808
56.35	-2.31221	-0.506295
56.4	-2.32004	-0.506801
56.45	-2.32631	-0.507011
56.5	-2.3328	-0.507337
56.55	-2.33406	-0.508013
56.6	-2.34298	-0.508478
56.65	-2.34301	-0.508914
56.7	-2.33227	-0.509114
56.75	-2.32725	-0.509686
56.8	-2.33627	-0.510325
56.85	-2.34536	-0.510671
56.9	-2.35277	-0.51105
56.95	-2.35392	-0.511465
57	-2.36266	-0.5118
57.05	-2.36791	-0.512197
57.1	-2.35683	-0.512667
57.15	-2.35118	-0.51295
57.2	-2.35328	-0.513231
57.25	-2.36348	-0.513597
57.3	-2.37253	-0.513825
57.35	-2.37493	-0.514271
57.4	-2.37861	-0.514651
57.45	-2.38766	-0.514975
57.5	-2.38204	-0.51534
57.55	-2.3721	-0.515658
57.6	-2.37244	-0.515951
57.65	-2.38109	-0.516257
57.7	-2.38967	-0.516338
57.75	-2.39539	-0.516521
57.8	-2.39496	-0.51678
57.85	-2.40404	-0.517305
57.9	-2.40272	-0.51761
57.95	-2.38867	-0.517776
58	-2.38956	-0.518062
58.05	-2.39376	-0.518329
58.1	-2.40207	-0.51875
58.15	-2.41141	-0.519039
58.2	-2.41297	-0.519272
58.25	-2.42014	-0.519467
58.3	-2.42372	-0.519659
58.35	-2.41432	-0.520223
58.4	-2.40434	-0.521074
58.45	-2.40001	-0.520045
58.5	-2.42335	-0.520482
58.55	-2.43049	-0.521526
58.6	-2.43566	-0.521782
58.65	-2.44113	-0.522353
58.7	-2.4483	-0.522642
58.75	-2.44137	-0.522763
58.8	-2.43161	-0.523112
58.85	-2.43234	-0.523376
58.9	-2.43962	-0.523681
58.95	-2.44832	-0.523985
59	-2.45329	-0.524374
59.05	-2.45331	-0.524156
59.1	-2.46244	-0.52426
59.15	-2.46096	-0.524685
59.2	-2.4494	-0.524684
59.25	-2.4453	-0.524601
59.3	-2.45233	-0.524679
59.35	-2.46041	-0.524771
59.4	-2.46757	-0.524968
59.45	-2.46634	-0.525197
59.5	-2.47437	-0.525417
59.55	-2.47765	-0.525594
59.6	-2.46469	-0.52574
59.65	-2.46099	-0.525998
59.7	-2.46004	-0.526303
59.75	-2.46797	-0.526618
59.8	-2.47751	-0.5267
59.85	-2.47886	-0.527016
59.9	-2.4829	-0.527314
59.95	-2.4898	-0.527575
60	-2.48343	-0.527729
60.05	-2.47095	-0.527989
60.1	-2.47399	-0.528046
60.15	-2.48097	-0.528352
60.2	-2.48889	-0.52873
60.25	-2.49296	-0.528937
60.3	-2.49331	-0.529192
60.35	-2.50141	-0.529526
60.4	-2.49789	-0.52975
60.45	-2.48482	-0.529877
60.5	-2.48572	-0.529896
60.55	-2.49063	-0.530009
60.6	-2.49802	-0.530137
60.65	-2.50555	-0.530447
60.7	-2.50523	-0.530612
60.75	-2.51158	-0.530541
60.8	-2.51432	-0.530701
60.85	-2.50314	-0.530836
60.9	-2.49409	-0.531066
60.95	-2.50137	-0.531501
61	-2.5087	-0.531764
61.05	-2.51423	-0.531791
61.1	-2.51506	-0.531926
61.15	-2.52014	-0.53187
61.2	-2.52628	-0.532229
61.25	-2.51725	-0.532638
61.3	-2.50798	-0.532515
61.35	-2.50553	-0.532519
61.4	-2.51456	-0.532605
61.45	-2.52185	-0.532969
61.5	-2.52487	-0.533305
61.55	-2.5247	-0.533423
61.6	-2.53362	-0.53348
61.65	-2.5307	-0.533392
61.7	-2.51862	-0.533472
61.75	-2.51644	-0.5338
61.8	-2.5205	-0.533954
61.85	-2.52959	-0.534086
61.9	-2.53616	-0.534207
61.95	-2.53364	-0.534385
62	-2.53996	-0.534405
62.05	-2.53975	-0.534436
62.1	-2.52633	-0.534507
62.15	-2.51967	-0.534545
62.2	-2.51884	-0.53471
62.25	-2.52149	-0.534698
62.3	-2.528	-0.534661
62.35	-2.52431	-0.534547
62.4	-2.52313	-0.534396
62.45	-2.52369	-0.53428
62.5	-2.50903	-0.534414
62.55	-2.48892	-0.534413
62.6	-2.48665	-0.534235
62.65	-2.48548	-0.533919
62.7	-2.48248	-0.533489
62.75	-2.4754	-0.533291
62.8	-2.46678	-0.533118
62.85	-2.46323	-0.532716
62.9	-2.44651	-0.532146
62.95	-2.42113	-0.531812
63	-2.4062	-0.53163
63.05	-2.39858	-0.531211
63.1	-2.39058	-0.530548
63.15	-2.37944	-0.529824
63.2	-2.36195	-0.529196
63.25	-2.35306	-0.528575
63.3	-2.33764	-0.528246
63.35	-2.30686	-0.527466
63.4	-2.28222	-0.526672
63.45	-2.26727	-0.525902
63.5	-2.25777	-0.525074
63.55	-2.24487	-0.524011
63.6	-2.22647	-0.523154
63.65	-2.21322	-0.522048
63.7	-2.20005	-0.520962
63.75	-2.17138	-0.519919
63.8	-2.14314	-0.518966
63.85	-2.12333	-0.518132
63.9	-2.11263	-0.517043
63.95	-2.10241	-0.515813
64	-2.08728	-0.514665
64.05	-2.06988	-0.513551
64.1	-2.06003	-0.512459
64.15	-2.03759	-0.511115
64.2	-2.0064	-0.509503
64.25	-1.98979	-0.508232
64.3	-1.97608	-0.506927
64.35	-1.96734	-0.50577
64.4	-1.95632	-0.504439
64.45	-1.93818	-0.502906
64.5	-1.92949	-0.501703
64.55	-1.91424	-0.500585
64.6	-1.88608	-0.499253
64.65	-1.86515	-0.497852
64.7	-1.85409	-0.496475
64.75	-1.84629	-0.494907
64.8	-1.83924	-0.49351
64.85	-1.82483	-0.492465
64.9	-1.81588	-0.491208
64.95	-1.80676	-0.489608
65	-1.78296	-0.487929
65.05	-1.75617	-0.486628
65.1	-1.74882	-0.485188
65.15	-1.74114	-0.483709
65.2	-1.73348	-0.482309
65.25	-1.72398	-0.480796
65.3	-1.71345	-0.479505
65.35	-1.7087	-0.478258
65.4	-1.69116	-0.476876
65.45	-1.66898	-0.475284
65.5	-1.65166	-0.473661
65.55	-1.64661	-0.472317
65.6	-1.64331	-0.470872
65.65	-1.63647	-0.469325
65.7	-1.62358	-0.467853
65.75	-1.62221	-0.466573
65.8	-1.61186	-0.465286
65.85	-1.58669	-0.463931
65.9	-1.57155	-0.462675
65.95	-1.56331	-0.461364
66	-1.55995	-0.459797
66.05	-1.55867	-0.45848
66.1	-1.54674	-0.457352
66.15	-1.5419	-0.456159
66.2	-1.53708	-0.454744
66.25	-1.51659	-0.453318
66.3	-1.49873	-0.452008
66.35	-1.48781	-0.450703
66.4	-1.48449	-0.44958
66.45	-1.487	-0.448363
66.5	-1.4795	-0.44678
66.55	-1.47251	-0.445479
66.6	-1.47181	-0.444384
66.65	-1.4566	-0.443428
66.7	-1.43353	-0.442191
66.75	-1.42796	-0.440813
66.8	-1.42372	-0.439395
66.85	-1.42177	-0.438301
66.9	-1.41914	-0.437566
66.95	-1.41146	-0.436569
67	-1.41066	-0.435231
67.05	-1.40161	-0.433981
67.1	-1.38207	-0.432939
67.15	-1.36992	-0.431678
67.2	-1.36684	-0.430583
67.25	-1.36705	-0.429364
67.3	-1.36559	-0.428087
67.35	-1.35812	-0.427076
67.4	-1.35744	-0.426057
67.45	-1.35535	-0.425059
67.5	-1.33711	-0.423963
67.55	-1.32022	-0.422798
67.6	-1.31783	-0.421836
67.65	-1.31652	-0.420842
67.7	-1.3183	-0.419894
67.75	-1.31275	-0.418841
67.8	-1.30889	-0.417777
67.85	-1.3103	-0.416624
67.9	-1.29794	-0.415745
67.95	-1.28056	-0.4149
68	-1.26918	-0.413923
68.05	-1.27004	-0.412775
68.1	-1.27323	-0.411839
68.15	-1.27058	-0.411074
68.2	-1.26422	-0.410223
68.25	-1.26729	-0.409593
68.3	-1.26006	-0.408831
68.35	-1.24136	-0.407861
68.4	-1.23315	-0.406963
68.45	-1.22986	-0.406195
68.5	-1.23303	-0.405323
68.55	-1.23635	-0.404466
68.6	-1.22972	-0.403583
68.65	-1.22948	-0.402613
68.7	-1.228	-0.401831
68.75	-1.21175	-0.40115
68.8	-1.19708	-0.400387
68.85	-1.19603	-0.399392
68.9	-1.19512	-0.398672
68.95	-1.20077	-0.398242
69	-1.19643	-0.397683
69.05	-1.19421	-0.396691
69.1	-1.19601	-0.3957
69.15	-1.18388	-0.395143
69.2	-1.16534	-0.394483
69.25	-1.1638	-0.393528
69.3	-1.16466	-0.392831
69.35	-1.16611	-0.392067
69.4	-1.16502	-0.391185
69.45	-1.16113	-0.390521
69.5	-1.16405	-0.390178
69.55	-1.15855	-0.389656
69.6	-1.14149	-0.388868
69.65	-1.13032	-0.38815
69.7	-1.13283	-0.387423
69.75	-1.1365	-0.386808
69.8	-1.13655	-0.386246
69.85	-1.13028	-0.385621
69.9	-1.13305	-0.384798
69.95	-1.13219	-0.384292
70	-1.11528	-0.384017
70.05	-1.10417	-0.383256
70.1	-1.10044	-0.382691
70.15	-1.10493	-0.382078
70.2	-1.10923	-0.381647
70.25	-1.10606	-0.381143
70.3	-1.10403	-0.380635
70.35	-1.10729	-0.379829
70.4	-1.09588	-0.379117
70.45	-1.08008	-0.378429
70.5	-1.07444	-0.377951
70.55	-1.07561	-0.377603
70.6	-1.0815	-0.377135
70.65	-1.08115	-0.376377
70.7	-1.07706	-0.375866
70.75	-1.08057	-0.375541
70.8	-1.07346	-0.374953
70.85	-1.05552	-0.374306
70.9	-1.05107	-0.373804
70.95	-1.05008	-0.373329
71	-1.05393	-0.372884
71.05	-1.0565	-0.372552
71.1	-1.05196	-0.372045
71.15	-1.05306	-0.371421
71.2	-1.05198	-0.370911
71.25	-1.03752	-0.370617
71.3	-1.02332	-0.370303
71.35	-1.02557	-0.369792
71.4	-1.0283	-0.369079
71.45	-1.03051	-0.368349
71.5	-1.02829	-0.367684
71.55	-1.02828	-0.367301
71.6	-1.0308	-0.367055
71.65	-1.01904	-0.366434
71.7	-1.0035	-0.365831
71.75	-0.999789	-0.365272
71.8	-1.00298	-0.364876
71.85	-1.00618	-0.364286
71.9	-1.00658	-0.363791
71.95	-1.00398	-0.363195
72	-1.00914	-0.36298
72.05	-1.00307	-0.3624
72.1	-0.986826	-0.362199
72.15	-0.975572	-0.361805
72.2	-0.978311	-0.361249
72.25	-0.98466	-0.360742
72.3	-0.98568	-0.360311
72.35	-0.981668	-0.359983
72.4	-0.985943	-0.359663
72.45	-0.985169	-0.359204
72.5	-0.968481	-0.358882
72.55	-0.95998	-0.358432
72.6	-0.956425	-0.358157
72.65	-0.95999	-0.357674
72.7	-0.966854	-0.357107
72.75	-0.962946	-0.356783
72.8	-0.962189	-0.356485
72.85	-0.966565	-0.356059
72.9	-0.955393	-0.355533
72.95	-0.939622	-0.354865
73	-0.937647	-0.354314
73.05	-0.937758	-0.354026
73.1	-0.944527	-0.353796
73.15	-0.94461	-0.353494
73.2	-0.942767	-0.353009
73.25	-0.947008	-0.352509
73.3	-0.94043	-0.352209
73.35	-0.925129	-0.351912
73.4	-0.92047	-0.351542
73.45	-0.921552	-0.351014
73.5	-0.924782	-0.350807
73.55	-0.927109	-0.350496
73.6	-0.923875	-0.350229
73.65	-0.927906	-0.349993
73.7	-0.926808	-0.349626
73.75	-0.912344	-0.349173
73.8	-0.902397	-0.348694
73.85	-0.903376	-0.348381
73.9	-0.909013	-0.348229
73.95	-0.910791	-0.347884
74	-0.908371	-0.347406
74.05	-0.909244	-0.347047
74.1	-0.912576	-0.346656
74.15	-0.901427	-0.346424
74.2	-0.889413	-0.34588
74.25	-0.885784	-0.345291
74.3	-0.889199	-0.345102
74.35	-0.896294	-0.34489
74.4	-0.895061	-0.344605
74.45	-0.891563	-0.344201
74.5	-0.897573	-0.343776
74.55	-0.891102	-0.34341
74.6	-0.875492	-0.343112
74.65	-0.868493	-0.343035
74.7	-0.869663	-0.342812
74.75	-0.876999	-0.342469
74.8	-0.879925	-0.342155
74.85	-0.876118	-0.341827
74.9	-0.880331	-0.341501
74.95	-0.878661	-0.341228
75	-0.863211	-0.340743
75.05	-0.855766	-0.340358
75.1	-0.854965	-0.340061
75.15	-0.860563	-0.339968
75.2	-0.867182	-0.33973
75.25	-0.864009	-0.339363
75.3	-0.864693	-0.339114
75.35	-0.867384	-0.338865
75.4	-0.85548	-0.33878
75.45	-0.839637	-0.338589
75.5	-0.842214	-0.338234
75.55	-0.845555	-0.33779
75.6	-0.85006	-0.337413
75.65	-0.850783	-0.337125
75.7	-0.849653	-0.336883
75.75	-0.854466	-0.336677
75.8	-0.847181	-0.336421
75.85	-0.831978	-0.336196
75.9	-0.826365	-0.336002
75.95	-0.829283	-0.335759
76	-0.834632	-0.335527
76.05	-0.835613	-0.335361
76.1	-0.832691	-0.334954
76.15	-0.838435	-0.334857
76.2	-0.837534	-0.334655
76.25	-0.822194	-0.334383
76.3	-0.809729	-0.334235
76.35	-0.811761	-0.334004
76.4	-0.81916	-0.33366
76.45	-0.822634	-0.333497
76.5	-0.82156	-0.333306
76.55	-0.824894	-0.333067
76.6	-0.828092	-0.332732
76.65	-0.816609	-0.332366
76.7	-0.806054	-0.332102
76.75	-0.800756	-0.331917
76.8	-0.806764	-0.331742
76.85	-0.814547	-0.33145
76.9	-0.814548	-0.331275
76.95	-0.812673	-0.331255
77	-0.8196	-0.33102
77.05	-0.812636	-0.330721
77.1	-0.794861	-0.330465
77.15	-0.793142	-0.330154
77.2	-0.795259	-0.329965
77.25	-0.801099	-0.329636
77.3	-0.805192	-0.329356
77.35	-0.80314	-0.329048
77.4	-0.808524	-0.329005
77.45	-0.806264	-0.328841
77.5	-0.791387	-0.328668
77.55	-0.783929	-0.328338
77.6	-0.785467	-0.328131
77.65	-0.792064	-0.327856
77.7	-0.795017	-0.327673
77.75	-0.793785	-0.327557
77.8	-0.796953	-0.327423
77.85	-0.800488	-0.327077
77.9	-0.78843	-0.327045
77.95	-0.773033	-0.326949
78	-0.777117	-0.327115
78.05	-0.782703	-0.327013
78.1	-0.784554	-0.326696
78.15	-0.785851	-0.326321
78.2	-0.786218	-0.326065
78.25	-0.792157	-0.325971
78.3	-0.785931	-0.326013
78.35	-0.771385	-0.325892
78.4	-0.765566	-0.325655
78.45	-0.770862	-0.325573
78.5	-0.776932	-0.325596
78.55	-0.779324	-0.325318
78.6	-0.776806	-0.324932
78.65	-0.784267	-0.324632
78.7	-0.783222	-0.324381
78.75	-0.769235	-0.324154
78.8	-0.759103	-0.324184
78.85	-0.760902	-0.324012
78.9	-0.768347	-0.323931
78.95	-0.771616	-0.323498
79	-0.769957	-0.323257
79.05	-0.774069	-0.323191
79.1	-0.777238	-0.32306
79.15	-0.76476	-0.322878
79.2	-0.756102	-0.322818
79.25	-0.752578	-0.322429
79.3	-0.758162	-0.322342
79.35	-0.766062	-0.322349
79.4	-0.764549	-0.32209
79.45	-0.763355	-0.321916
79.5	-0.77047	-0.321724
79.55	-0.76293	-0.321609
79.6	-0.747742	-0.321499
79.65	-0.747757	-0.321141
79.7	-0.748885	-0.320852
79.75	-0.755393	-0.320722
79.8	-0.758963	-0.320471
79.85	-0.757511	-0.320234
79.9	-0.763227	-0.319993
79.95	-0.761217	-0.319952
80	-0.745577	-0.319869
80.05	-0.739252	-0.319849
80.1	-0.743773	-0.319832
80.15	-0.749	-0.319654
80.2	-0.752595	-0.319236
80.25	-0.751548	-0.31886
80.3	-0.755848	-0.318737
80.35	-0.758121	-0.318585
80.4	-0.745112	-0.31855
80.45	-0.734414	-0.318508
80.5	-0.736038	-0.3181
80.55	-0.743302	-0.318074
80.6	-0.746654	-0.317906
80.65	-0.746776	-0.317796
80.7	-0.747303	-0.317715
80.75	-0.75307	-0.317494
80.8	-0.745157	-0.317332
80.85	-0.733835	-0.317366
80.9	-0.728075	-0.317157
80.95	-0.733714	-0.316845
81	-0.7413	-0.316529
81.05	-0.74372	-0.316479
81.1	-0.739941	-0.316411
81.15	-0.746765	-0.316288
81.2	-0.744942	-0.316051
81.25	-0.730134	-0.315819
81.3	-0.722132	-0.315661
81.35	-0.723124	-0.315694
81.4	-0.731387	-0.315615
81.45	-0.736402	-0.315461
81.5	-0.734429	-0.315236
81.55	-0.739167	-0.315108
81.6	-0.741067	-0.315075
81.65	-0.728972	-0.315088
81.7	-0.719863	-0.314944
81.75	-0.718036	-0.314761
81.8	-0.724185	-0.314546
81.85	-0.732452	-0.314411
81.9	-0.731368	-0.314443
81.95	-0.731644	-0.314381
82	-0.737629	-0.314072
82.05	-0.729141	-0.31367
82.1	-0.711898	-0.313558
82.15	-0.715699	-0.313628
82.2	-0.718225	-0.313531
82.25	-0.723791	-0.313491
82.3	-0.726692	-0.313361
82.35	-0.725034	-0.313119
82.4	-0.73122	-0.313251
82.45	-0.7283	-0.313284
82.5	-0.713399	-0.313024
82.55	-0.708004	-0.312901
82.6	-0.712089	-0.312695
82.65	-0.718701	-0.312817
82.7	-0.720814	-0.312803
82.75	-0.719729	-0.312548
82.8	-0.72467	-0.312028
82.85	-0.72729	-0.311957
82.9	-0.714741	-0.312101
82.95	-0.700486	-0.31207
83	-0.704472	-0.311935
83.05	-0.712912	-0.311744
83.1	-0.714072	-0.311673
83.15	-0.714636	-0.311676
83.2	-0.71636	-0.311624
83.25	-0.72207	-0.311376
83.3	-0.713895	-0.311149
83.35	-0.702598	-0.310865
83.4	-0.697297	-0.310761
83.45	-0.703207	-0.310922
83.5	-0.711163	-0.310702
83.55	-0.713426	-0.310503
83.6	-0.711051	-0.310301
83.65	-0.718599	-0.310073
83.7	-0.715537	-0.310191
83.75	-0.699547	-0.310264
83.8	-0.693816	-0.310133
83.85	-0.696661	-0.309657
83.9	-0.7038	-0.309564
83.95	-0.70882	-0.309616
84	-0.707078	-0.309561
84.05	-0.71179	-0.309518
84.1	-0.71299	-0.309437
84.15	-0.699438	-0.309386
84.2	-0.692174	-0.30921
84.25	-0.690859	-0.309258
84.3	-0.698738	-0.309313
84.35	-0.704448	-0.309082
84.4	-0.703329	-0.308977
84.45	-0.704628	-0.309038
84.5	-0.711455	-0.308992
84.55	-0.702603	-0.308924
84.6	-0.685182	-0.308682
84.65	-0.689796	-0.308656
84.7	-0.692483	-0.308792
84.75	-0.697957	-0.308761
84.8	-0.700201	-0.308656
84.85	-0.699142	-0.308511
84.9	-0.705756	-0.308203
84.95	-0.701954	-0.308136
85	-0.687297	-0.308178
85.05	-0.682199	-0.308067
85.1	-0.688069	-0.307966
85.15	-0.693345	-0.307882
85.2	-0.696324	-0.307874
85.25	-0.695412	-0.308037
85.3	-0.700949	-0.307758
85.35	-0.702918	-0.307528
85.4	-0.689312	-0.307768
85.45	-0.679455	-0.307897
85.5	-0.680921	-0.308003
85.55	-0.689408	-0.307859
85.6	-0.692013	-0.307669
85.65	-0.692528	-0.307596
85.7	-0.694864	-0.307647
85.75	-0.700329	-0.307583
85.8	-0.690396	-0.307382
85.85	-0.681259	-0.307246
85.9	-0.675079	-0.3071
85.95	-0.680977	-0.306915
86	-0.689855	-0.306863
86.05	-0.690749	-0.306817
86.1	-0.68799	-0.306796
86.15	-0.696181	-0.306622
86.2	-0.692476	-0.306413
86.25	-0.678672	-0.30643
86.3	-0.672243	-0.306472
86.35	-0.675164	-0.306339
86.4	-0.683308	-0.306048
86.45	-0.688007	-0.305812
86.5	-0.686157	-0.30578
86.55	-0.691694	-0.305813
86.6	-0.692538	-0.30578
86.65	-0.678192	-0.305579
86.7	-0.670483	-0.305381
86.75	-0.670922	-0.305284
86.8	-0.677033	-0.305264
86.85	-0.68502	-0.305389
86.9	-0.683469	-0.305365
86.95	-0.686544	-0.305175
87	-0.69181	-0.304988
87.05	-0.682164	-0.304965
87.1	-0.667735	-0.304944
87.15	-0.669719	-0.304908
87.2	-0.674868	-0.304951
87.25	-0.680115	-0.304835
87.3	-0.682075	-0.304778
87.35	-0.68184	-0.304602
87.4	-0.688619	-0.304518
87.45	-0.683539	-0.304483
87.5	-0.669366	-0.304339
87.55	-0.665409	-0.304152
87.6	-0.671068	-0.304222
87.65	-0.67685	-0.304174
87.7	-0.679151	-0.30409
87.75	-0.677265	-0.304139
87.8	-0.68304	-0.304177
87.85	-0.684418	-0.304157
87.9	-0.670873	-0.304138
87.95	-0.659675	-0.303989
88	-0.664128	-0.303772
88.05	-0.673447	-0.303693
88.1	-0.674836	-0.30358
88.15	-0.674996	-0.303541
88.2	-0.678531	-0.303349
88.25	-0.68323	-0.303214
88.3	-0.673994	-0.303218
88.35	-0.663894	-0.303224
88.4	-0.659585	-0.303232
88.45	-0.665351	-0.303193
88.5	-0.673741	-0.303086
88.55	-0.67454	-0.302884
88.6	-0.673418	-0.302993
88.65	-0.681555	-0.302892
88.7	-0.676667	-0.302836
88.75	-0.661844	-0.302746
88.8	-0.658395	-0.302728
88.85	-0.661972	-0.302565
88.9	-0.669111	-0.302328
88.95	-0.674007	-0.302091
89	-0.671446	-0.301908
89.05	-0.67769	-0.301902
89.1	-0.678003	-0.301993
89.15	-0.663735	-0.302097
89.2	-0.657744	-0.302112
89.25	-0.658497	-0.302024
89.3	-0.666676	-0.301822
89.35	-0.67131	-0.301731
89.4	-0.670044	-0.301718
89.45	-0.67316	-0.301679
89.5	-0.678032	-0.301606
89.55	-0.667051	-0.301457
89.6	-0.652351	-0.301398
89.65	-0.656129	-0.30142
89.7	-0.661863	-0.301349
89.75	-0.666586	-0.301229
89.8	-0.668011	-0.30101
89.85	-0.668938	-0.300953
89.9	-0.676477	-0.30107
89.95	-0.66954	-0.30104

[truncated: 6 more sheets: SIFigure5m, SIFigure8e, SIFigure10a, SIFigure10g, SIFigure10h, SIFigure10i]
